# Supplementary material for: Identification and localization of polar tube proteins in the extruded polar tube of the microsporidian Anncaliia algerae
Source: Sci Rep. 2023 May 30;13:8773. doi: 10.1038/s41598-023-35511-y (PMC10229552; doi:10.1038/s41598-023-35511-y)
Supplement: Supplementary file 6 — Supplementary Table S2. [file 41598_2023_35511_MOESM6_ESM.xlsx]

## Sheet: 1-IFA Quantification
Table S2. Quantification of IFA labelling obtained with anti-PTPs antibodies (sheet 1) and to estimate germination rate (sheet2)
Quantification of IFA labelling obtained with anti-PTPs antibodies
	Number of extruded polar tubes observed	Number of full-length labelled polar tubes	Number of polar tubes with labelling restricted to their terminal end	Number of labelled polar tubes except at their terminal end	Unlabelled polar tubes
anti-PTP1	94	94	0	0	0
anti-PTP2	125	125	0	0	0
anti-PTP3	102	15	0	87	0
anti-PTP3b	86	86*	0	0	0
anti-PTP4	96	0	88	0	8
anti-PTP5	54	0	0	0	54
anti-PTP7	116	0	102	0	14
	*less intensive labelling at their extremity

## Sheet: 2-Germination Quantification
Table S2. Quantification of IFA labelling obtained with anti-PTPs antibodies (sheet 1) and to estimate germination rate (sheet2)
Detailed data obtained to estimate the germinated spores rate.
PBS	Total spores observed	Germinated spores observed	% of germinated spores	Germination solution (0.2 M NaHCO3-Na2CO3, pH 9.5)	Total spores observed	Germinated spores observed	% of germinated spores
Slide 1				Slide 1
Field 1	101	14	13.86	Field 1	64	52	81.25
Field 2	83	4	4.81	Field 2	27	23	85.18
Field 3	61	11	18.03	Field 3	19	18	94.74
Field 4	141	18	12.87	Field 4	26	20	76.92
Field 5	101	13	12.87	Field 5	52	42	80.77
Field 6	53	14	26.42	Field 6	47	42	89.36
Field 7	40	20	50.00	Field 7	45	36	80.00
Field 8	64	26	40.63	Field 8	43	35	81.40
Field 9	62	17	27.42	Field 9	26	20	76.92
Field 10	102	21	20.59	Field 10	35	33	94.29
total	808	158	19.55	total	384	321	83.59
Slide 2				Slide 2
Field 1	65	23	35.38	Field 1	24	18	75.00
Field 2	59	21	35.39	Field 2	40	24	60.00
Field 3	60	21	35.00	Field 3	31	28	90.32
Field 4	74	12	16.21	Field 4	49	39	79.59
Field 5	53	32	60.38	Field 5	41	35	85.37
Field 6	41	21	51.22	Field 6	48	36	75.00
Field 7	27	10	37.04	Field 7	32	22	68.75
Field 8	58	16	27.59	Field 8	37	24	64.86
Field 9	81	8	9.88	Field 9	64	40	62.50
Field 10	41	21	51.21	Field 10	54	40	74.07
total	559	185	33.09	total	420	306	72.86
Slide 3				Slide 3
Field 1	50	29	58.00	Field 1	16	13	81.25
Field 2	70	10	14.28	Field 2	66	56	84.85
Field 3	106	9	8.49	Field 3	31	28	90.32
Field 4	56	7	12.50	Field 4	46	38	82.61
Field 5	94	37	39.36	Field 5	44	33	75.00
Field 6	67	24	35.82	Field 6	67	54	80.60
Field 7	58	8	13.79	Field 7	46	41	89.13
Field 8	100	45	45.00	Field 8	55	50	90.91
Field 9	102	42	41.18	Field 9	35	29	82.86
Field 10	68	8	11.76	Field 10	68	59	86.76
total	771	219	28.40	total	474	401	84.60
total	2138	562		total	1278	1028
mean			27.02	mean			80.35
