# Supplementary material for: Identification and localization of polar tube proteins in the extruded polar tube of the microsporidian Anncaliia algerae
Source: Sci Rep. 2023 May 30;13:8773. doi: 10.1038/s41598-023-35511-y (PMC10229552; doi:10.1038/s41598-023-35511-y)
Supplement: Supplementary file 7 — Supplementary Table S3. [file 41598_2023_35511_MOESM7_ESM.xlsx]

## Sheet: Proteic Band MS
Table S3. Proteins identified by mass spectrometry in 180 and 75-kDa bands. Their putative functions as their biochemical characteristics and their sequences are presented. The sequences were obtained from Peyretaillade et al., 2012.
Proteic band analyzed	Accession number or contig name with gene coordinates	Putative function predicted by InterPro	Number of amino acids (aa)	Predicted size (kDa)	Number of identified peptides	Proteic sequence	Nucleotidic sequence
180 kDa band	>WAQ68440	Polar tube protein 3b	1197	123.2	43	>AaPTP3b MLILKILLLLKYSITKGHLGRLEEMHSRKDLPGANTSRLNDSAGNNQNKHHGRQPPGAGLKSGGNHSSFGKPDSTTHGGPKGGVFGPNGRASDKAVAEMVAADRASNPLPLGSLKDEVNAALGDAEKAGNQDIGNPLTDKAGGAPPSPLAAANEAGENAALDAALSGASPEEAAAAGQNAAASTPKTPTTPEEAAARAAQDAANTPTTPTPEEVAAAQAAEDAANAGASPAEQQAAADNAAGAPPTPEEAAAQAAQDAANAGASPAEQQAAADNAARNAAGVPPTPEEAAQDAANAGASPAEQQAAAEQAAGLPPKPPGKGAGPSRTPEIEAAANDAGNKAEADALNKGATPEEAKAIGDEAAEKARENMNRDMDAGDEGLAAEEAAKAA…	>AaPTP3b ATGTTGATTCTAAAAATACTATTATTACTAAAATATAGCATTACTAAAGGTCATTTGGGACGTTTAGAAGAAATGCATTCACGAAAGGATTTACCGGGTGCTAATACATCAAGATTAAATGATTCTGCAGGAAACAATCAAAATAAACATCATGGCCGTCAACCACCAGGAGCGGGGTTAAAATCTGGAGGAAATCACAGTTCATTTGGAAAACCTGATTCTACAACTCATGGAGGCCCTAAAGGAGGAGTATTTGGACCAAATGGCAGGGCAAGTGATAAAGCTGTAGCTGAGATGGTAGCCGCCGATAGAGCAAGTAATCCATTACCATTAGGTTCATTAAAAGATGAAGTAAATGCTGCATTAGGTGACGCAGAAAAAGCAGGAAAT…
	>KI0AQA18YI18AHM1:c(1-3055)	E3 ubiquitin ligase-like	1017	104.8	15	>KI0AQA18YI18AHM1:c(1-3055) MISMILLLIISKILCTMHKFTQNNESKNSSAKSMTNNTTTENYSKNVGNGEINNDGYGLA NEESQGIDRRTQSGGNFGAGMESNFGGNGASAGEELGSLKKAAREGDMGAANSLRRIEAK GEGDDNTLAALANKVNKASTMDAATRDAAGMGGFGEGRIGDKVGSINSRTGTGLDNDKRM FGQSGAVGKEFEGDIGRVPGALSGVVGVGQDKDKSSLAIQDAKGLNNAADLSGAEIQKVG ANNEGPGDPGSDLASGLSGELGNLNSSGVNTGIAKQARMMAKKPQDVITGNSGEGTLGQA GHAAGLGAGPPGGGFGGSVAGSRAGYAGGGRKKGATPDKKQGTTEENAAKAVQAGEEEGR KNREA…	>KI0AQA18YI18AHM1:c(1-3055) partial cds; ATGATCTCTATGATACTATTGCTCATTATTAGCAAAATACTATGTACAATGCACAAATTT ACTCAAAATAATGAAAGCAAAAATAGTTCCGCTAAAAGTATGACTAATAATACCACAACA GAAAATTATTCTAAAAATGTTGGAAATGGAGAGATCAACAATGATGGATACGGATTAGCC AACGAGGAATCTCAGGGAATTGACAGAAGAACTCAAAGTGGAGGAAATTTCGGAGCAGGA ATGGAATCAAATTTTGGAGGGAATGGCGCTTCTGCAGGAGAAGAACTTGGATCCCTGAAA AAGGCAGCCCGTGAAGGAGATATGGGTGCAGCTAATTCTTTGAGAAGAATTGA…
	>KI0APB13YM20FM1:c(434-1237)	Unknown	252	29.3	8	>KI0APB13YM20FM1:c(434-1237) MLLFLGTILSVKIWGRIKQDKKDYLVVDNEGNGVCKQVKIMCCPHRNFKHDVTTHTTPEM KDKSNYTFVEVPKDVRDQYIKVEIVDNHNKVYKSKAVNYGDMKSQSPDRFFKDAVVEEGK SYSGKSSGHDYGKKSSSWDMGSDDYVVVENKSSGKSGSTNAVAWYLDTKNNEYIPELDGK ENGSSSSGKTKGENGSSKSGGNEKGSSKSGENEKGSSKSGGKKGDEEESDEEDGEGSSKD SDKDEKDNGIASMSIGILLIFGILTFF	>KI0APB13YM20FM1:c(434-1237) complete cds; ATGTTACTTTTTCTCGGAACAATTCTATCTGTAAAAATATGGGGAAGAATAAAGCAAGAT AAAAAGGATTATTTAGTAGTAGATAATGAAGGAAACGGAGTATGTAAACAGGTAAAAATA ATGTGCTGTCCACACAGAAACTTTAAACATGACGTTACCACTCATACTACACCAGAGATG AAAGATAAAAGTAATTATACTTTTGTTGAGGTTCCTAAGGATGTCCGCGATCAATATATT AAAGTAGAAATAGTAGATAATCATAATAAGGTCTACAAATCAAAAGCTGTAAATTATGGA GATATGAAATCACAATCACCAGATAGATTCTTCAAAGATGCAGTTGTAGAA…
	>WAQ68435	Polar tube protein 2	535	50.8	8	>AaPTP1 MKLVITALLSYLIAIKAAKAIQAEDCVMKCDEGGSPGSGKPSTLVPEKIVTKPAKPQAQICNCSTTGGGSPGYPGYPGYPGYPGYPGVPSITTPPPITYVPPPPTTYVPPPPTTYVPPPPPTYVPPPPPPPQIKTITKTPTMTTSPVCSITTIENCEEVPVPETETETITTTTENPPPPVVPPPPVIPPPILPPPVIVVPPPPVPPTGPPAGPPTAPPTGPPAGPPTGPPAGPPTAPPTSPPAKPAPPQEVCVEEPKPIVIQPKPKPIIIQPPKPKPVVVPTPAPAPAPVPVPVPAPAPAPTPTPAPAPAPAPAPTPTPAPAPAPAPAPAPTPAPQKEEECVCEAPQNEGKTEEAPPCEDESNKDLSACETGSSLPVTTISNVEVPVAPEY…	>AaPTP1 atgaagctagttataactgcacttttatcgtatttgatagcaataaaggcggcaaaggcaattcaagctgaggattgtgtaatgaaatgtgatgaaggaggaagccccggaagcggaaagccctcaactttagtcccagaaaagattgtaacaaagccagcaaagccacaagcacaaatatgtaattgttcaactacaggaggaggtagtccaggctaccccggttacccaggctatcctggatatcctggatatcccggtgtaccttcaattacaacacccccaccaataacatatgtaccacccccaccaactacatatgtaccacccccaccaactacatatgtgccacctccaccacctacgtatgtgccacctccaccacctccac…
	>WAQ68434	Polar tube protein 1	407	41.1	3	>AaPTP2 MRKPVLLAILVFVYQSQAGYSWSSSSRSSSGGSRGGGSSGGASSGGGSGG ASMSGVSSGGSSMSFSGGSSGGASSGGSSSHGSGGSGSGSSSGHGSGSGG GAPGKSSGSESGSGAPGGGSGSGSGSGSGHGSGSGGGAPGGGSGNGSGSG SGHGSGSGGGAPGGGSGSGAPGGGSGGGSGSGSGHGSGSGGGAPGGGSDS GSGAGSGAQGGSSAGEGSGAKGSGSAGEGSGAQGGSSAGEGSGAKGSGSA GEGNAPEKGAEGSGQAQKPGIGQAGPGNAAAQGDSTGAANDLVALETHKA LKTALNQSMANSVSPQTANEFLAGNPECNQQAVEGNWKVINEKIKQECRN KMNERKAKAEQIAKFITKPTPDKCVKKLNPNALV…	>AaPTP2 ATGCGTAAACCAGTTTTATTAGCAATACTAGTATTTGTTTATCAATCACAAGCAGGATATTCATGGTCTTCTTCCTCAAGAAGTAGTAGCGGAGGCTCAAGAGGCGGCGGAAGTTCTGGTGGAGCTTCTTCAGGAGGAGGTTCTGGTGGAGCTTCAATGTCGGGAGTTAGCTCTGGCGGATCTTCAATGTCTTTCAGCGGCGGAAGTTCTGGTGGAGCTTCTTCAGGAGGAAGTTCGAGTCACGGATCTGGAGGCAGTGGATCCGGTAGCAGTTCAGGTCATGGATCGGGATCTGGAGGCGGTGCCCCAGGAAAAAGTTCAGGTAGTGAATCAGGAAGCGGTGCTCCGGGAGGAGGCTCTGGCAGTGGATCCGGTAGTGGTTCAGGTCATG…
75 kDa band	>WAQ68435	Polar tube protein 2	535	50.8	26	>AaPTP2 MRKPVLLAILVFVYQSQAGYSWSSSSRSSSGGSRGGGSSGGASSGGGSGG ASMSGVSSGGSSMSFSGGSSGGASSGGSSSHGSGGSGSGSSSGHGSGSGG GAPGKSSGSESGSGAPGGGSGSGSGSGSGHGSGSGGGAPGGGSGNGSGSG SGHGSGSGGGAPGGGSGSGAPGGGSGGGSGSGSGHGSGSGGGAPGGGSDS GSGAGSGAQGGSSAGEGSGAKGSGSAGEGSGAQGGSSAGEGSGAKGSGSA GEGNAPEKGAEGSGQAQKPGIGQAGPGNAAAQGDSTGAANDLVALETHKA LKTALNQSMANSVSPQTANEFLAGNPECNQQAVEGNWKVINEKIKQECRN KMNERKAKAEQIAKFITKPTPDKCVKKLNPNALV…	>AaPTP2 ATGCGTAAACCAGTTTTATTAGCAATACTAGTATTTGTTTATCAATCACAAGCAGGATATTCATGGTCTTCTTCCTCAAGAAGTAGTAGCGGAGGCTCAAGAGGCGGCGGAAGTTCTGGTGGAGCTTCTTCAGGAGGAGGTTCTGGTGGAGCTTCAATGTCGGGAGTTAGCTCTGGCGGATCTTCAATGTCTTTCAGCGGCGGAAGTTCTGGTGGAGCTTCTTCAGGAGGAAGTTCGAGTCACGGATCTGGAGGCAGTGGATCCGGTAGCAGTTCAGGTCATGGATCGGGATCTGGAGGCGGTGCCCCAGGAAAAAGTTCAGGTAGTGAATCAGGAAGCGGTGCTCCGGGAGGAGGCTCTGGCAGTGGATCCGGTAGTGGTTCAGGTCATG…
	>KI0APB13YM20FM1:c(434-1237)	Unknown	252	29.3	5	>KI0APB13YM20FM1:c(434-1237) MLLFLGTILSVKIWGRIKQDKKDYLVVDNEGNGVCKQVKIMCCPHRNFKHDVTTHTTPEM KDKSNYTFVEVPKDVRDQYIKVEIVDNHNKVYKSKAVNYGDMKSQSPDRFFKDAVVEEGK SYSGKSSGHDYGKKSSSWDMGSDDYVVVENKSSGKSGSTNAVAWYLDTKNNEYIPELDGK ENGSSSSGKTKGENGSSKSGGNEKGSSKSGENEKGSSKSGGKKGDEEESDEEDGEGSSKD SDKDEKDNGIASMSIGILLIFGILTFF	>KI0APB13YM20FM1:c(434-1237) complete cds; ATGTTACTTTTTCTCGGAACAATTCTATCTGTAAAAATATGGGGAAGAATAAAGCAAGAT AAAAAGGATTATTTAGTAGTAGATAATGAAGGAAACGGAGTATGTAAACAGGTAAAAATA ATGTGCTGTCCACACAGAAACTTTAAACATGACGTTACCACTCATACTACACCAGAGATG AAAGATAAAAGTAATTATACTTTTGTTGAGGTTCCTAAGGATGTCCGCGATCAATATATT AAAGTAGAAATAGTAGATAATCATAATAAGGTCTACAAATCAAAAGCTGTAAATTATGGA GATATGAAATCACAATCACCAGATAGATTCTTCAAAGATGCAGTTGTAGAA…
	>KI0AEA11YJ13AHM1:c(777-2225)	Elongation factor 1 alpha	482	52.9	4	>KI0AEA11YJ13AHM1:c(777-2225) MAVPVPEKVPSLNACIIGHVDSGKSTTVGMFALAKGLIDKRAYEKYKTEAENNNKPSFAL AYFTDNTEAERRRGITIQTTLKHFPMNNYQLNILDCPGHKDFIKNMITGAAQADVAVAIV PSPDFEASIASGATLQDHMMIAGILGIKQLIICITKLDVLPEDKQKNKFEEIKKEIELIA KNKTPFKAPIVIPISGLKGTNLTEDGPKFPWFEGFVHKTKLAXGTKTANAVVDENGSIMI XTLEGAMNAQEIPIRPVXKPLRMPVTEIHTISGFGLIYTGRVDSGFIRPGMQVVFQPSGV TGEVKTLQIHRTDQKEVVCGENVGMALKSGAKGNLTQIKKGNVISDMKNEPCKIFAGCKS RIV…	>KI0AEA11YJ13AHM1:c(777-2225) complete cds; ATGGCAGTACCAGTACCAGAAAAAGTACCAAGTTTAAACGCATGTATCATTGGACACGTA GACTCAGGAAAGAGTACAACAGTAGGAATGTTTGCTTTGGCAAAAGGATTGATTGACAAA AGAGCATATGAAAAGTACAAGACAGAGGCTGAAAACAACAACAAGCCATCTTTCGCATTG GCTTACTTCACTGATAACACTGAAGCAGAAAGAAGAAGAGGTATTACAATCCAAACAACT TTGAAACACTTCCCAATGAACAACTACCAATTAAACATTCTTGATTGTCCTGGACACAAA GATTTCATTAAGAACATGATTACAGGAGCAGCACAAGCTGACGTAGCAGT…
	>WAQ68434	Polar tube protein 1	407	41.1	3	>AaPTP1 MKLVITALLSYLIAIKAAKAIQAEDCVMKCDEGGSPGSGKPSTLVPEKIVTKPAKPQAQICNCSTTGGGSPGYPGYPGYPGYPGYPGVPSITTPPPITYVPPPPTTYVPPPPTTYVPPPPPTYVPPPPPPPQIKTITKTPTMTTSPVCSITTIENCEEVPVPETETETITTTTENPPPPVVPPPPVIPPPILPPPVIVVPPPPVPPTGPPAGPPTAPPTGPPAGPPTGPPAGPPTAPPTSPPAKPAPPQEVCVEEPKPIVIQPKPKPIIIQPPKPKPVVVPTPAPAPAPVPVPVPAPAPAPTPTPAPAPAPAPAPTPTPAPAPAPAPAPAPTPAPQKEEECVCEAPQNEGKTEEAPPCEDESNKDLSACETGSSLPVTTISNVEVPVAPEY…	>AaPTP1 atgaagctagttataactgcacttttatcgtatttgatagcaataaaggcggcaaaggcaattcaagctgaggattgtgtaatgaaatgtgatgaaggaggaagccccggaagcggaaagccctcaactttagtcccagaaaagattgtaacaaagccagcaaagccacaagcacaaatatgtaattgttcaactacaggaggaggtagtccaggctaccccggttacccaggctatcctggatatcctggatatcccggtgtaccttcaattacaacacccccaccaataacatatgtaccacccccaccaactacatatgtaccacccccaccaactacatatgtgccacctccaccacctacgtatgtgccacctccaccacctccac…
	>KI0ANB25YA19FM1:c(1211-3730)	Argonaute	839	95.1	3	>KI0ANB25YA19FM1:c(1211-3730) MNFPCQRPKLQPTGTIPIVCNMLAIKSNPTVHSYLVTFTPELKRDLHTLFMKVASEPLKG VAFAFDGINQMVTNQKIPDTEFKFLLGKEKEFVLKLVYKHSSNEEALSISMYETIIKHYQ QMNFFAEGKRSFNKAEVASLSGGIELHGGLAQCIKSTNHGLFLNVDACFNVFIQERELVS LLNIMFSERESNERSGRGEVRLPDEQHPFWRDASLLLKNCQVQTLHTNFPKKFKLSGILN KPANQITFSKDGEEITVAKYFESTYGRLKYPEYPVAIVKKQGKESFFPIEVLKITENQKY TRKLNENQTTEMIKHAAKIPTDRFSFIAARVKDLKINENDTLKDFNLVIDSNFLECKGKI LSA…	>KI0ANB25YA19FM1:c(1211-3730) complete cds; ATGAATTTCCCATGTCAAAGACCGAAATTACAACCCACAGGTACGATTCCCATTGTATGT AATATGTTAGCAATCAAAAGTAATCCAACAGTACACTCATATCTTGTAACATTTACTCCC GAGCTTAAGAGAGACCTTCATACCTTGTTTATGAAAGTAGCCAGTGAACCACTTAAAGGC GTTGCTTTTGCATTTGACGGTATCAATCAAATGGTTACTAACCAAAAAATACCAGACACT GAGTTTAAATTTTTACTCGGAAAAGAGAAAGAATTCGTCCTTAAACTGGTATACAAGCAT TCTTCAAATGAGGAAGCATTATCAATTAGCATGTACGAGACAATAATAAA…
	>KI0AEA15YN20FM1:559-1242	20S proteasome subunit	227	25.6	2	>KI0AEA15YN20FM1:559-1242 MAEYSQYESVDTFTPEGKVKALEYIRNTVDLGNTTIALGNKKCGVVLAYTGKKSVLAHKQ PKIFKISEKAIFSFAGITNDGLDIVKYLIDLSVWEEIYKNREIHPIKVFDDLREEASLRT LYSRNRMYGCGGILLSSYNNEINIVEFEPAGNVQYVNAVSIGSRSQSAKTILENYSGDYE NADRNALIKIAIEALRNAHPDEELNSDNLEVWCLEDKAYIVESFDFN	>KI0AEA15YN20FM1:559-1242 complete cds; ATGGCTGAATATTCTCAATATGAATCCGTAGACACATTTACTCCAGAGGGTAAAGTAAAG GCATTAGAATACATACGTAACACAGTAGATTTAGGTAATACAACTATTGCATTGGGAAAC AAAAAGTGTGGTGTTGTCTTAGCATACACAGGTAAAAAATCTGTTCTTGCTCACAAACAG CCTAAAATATTTAAAATATCAGAGAAAGCAATATTTTCTTTTGCAGGAATTACTAATGAT GGTCTTGATATTGTAAAATACTTAATTGACTTATCTGTTTGGGAAGAAATCTATAAAAAT AGAGAAATACATCCAATCAAGGTATTTGATGACCTAAGAGAAGAGGCCAGCTTA…
	>KI0AGA12CC07FM1:228-1346	Actin	372	41.1	2	>KI0AGA12CC07FM1:228-1346 MSDEIQALVIDNGSGMCKAGFAGDDAPRAVFPSIMGKPKHRGVMVGTGQKERYVGDEAQT RXGILTLDYPIEHGIVNDWDGMEKIWHHTFYNELRVAPEEHPVLMTEAPLNPKANREKMT QISFETFNVPCXYVSIQAVLSLYASGRTTGIVLDSGDGVTHTVPIYEGYSLPHAIQRLDL AGRDITNYLGRLLMTSGIALTTSAEREIIRDIKEKLSFVSLEYDIDSKNTSFEKKEYELP DGVKIFIGSDRFKAPELLFKPSLGGIESQGIHETCLASILKCDVDIRRDLYGNVVLSGGS TCFPNLSERISNEXSALAPPSMKVKVVAPPERKYSVWIGGSILASLSTFQGMWITKAEYE EDGPSCV…	>KI0AGA12CC07FM1:228-1346 complete cds; ATGTCAGACGAAATACAAGCATTAGTTATTGATAATGGTTCAGGAATGTGTAAGGCTGGA TTTGCTGGAGATGATGCCCCAAGAGCAGTGTTCCCAAGCATAATGGGTAAACCCAAGCAC AGAGGTGTTATGGTAGGAACTGGTCAGAAAGAACGCTATGTTGGTGATGAAGCACAAACA AGAAGNGGAATACTTACTTTAGATTATCCAATTGAGCACGGAATAGTCAACGATTGGGAT GGAATGGAAAAAATATGGCACCATACTTTTTATAATGAGTTGAGAGTTGCTCCAGAGGAA CATCCTGTCTTAATGACTGAAGCACCACTTAATCCAAAAGCAAACAGAGAAAAA…
	>KI0AAA19YH14RM1:c(1-394)	Histone H3	131	14.8	2	>KI0AAA19YH14RM1:c(1-394) MARTKQTAKKTVGGKAPRKQLSTKAARKTTSMGTPMSASSKRPRYKAGMVVLRDIXRYQS STELLIRKLPIQRLIKSIAQEFMVDIRFQSKAIPCLHEALEHFLTTLLEDANYCALHAKR VTVLPKDLHLV	>KI0AAA19YH14RM1:c(1-394) partial cds; ATGGCAAGAACAAAGCAAACAGCAAAGAAGACCGTAGGAGGAAAAGCTCCAAGAAAACAA CTCTCAACCAAAGCAGCAAGAAAGACCACATCTATGGGCACACCAATGTCAGCATCGTCA AAGAGACCTAGATATAAGGCTGGTATGGTTGTACTAAGAGATATCANAAGATATCAAAGC TCTACAGAATTATTGATAAGAAAATTACCAATCCAGAGATTAATTAAGTCCATAGCACAA GAATTTATGGTAGACATTCGTTTCCAGTCCAAAGCTATTCCTTGTTTGCATGAAGCCCTA GAACACTTTTTGACAACTTTATTGGAAGATGCAAATTATTGTGCATTACATGCAA…

## Sheet: Purified polar tube MS data
Table S3. List of proteins identified by mass spectrometry on purified polar tubes. The sequences were obtained from Peyretaillade et al., 2012. The 26 proteins with unknown function are highlighted in grey.
Accession number or contig name with gene coordinates	Number of amino acids	Predicted size (kDa)	Number of identified peptides in different protein extracts			Putative function predicted by Interpro tool	Proteic sequence	Nucleic sequence
			Total extract (SDS +DTT)	SDS extract	DTT extract
>WAQ68434	407	41.1	2			Polar tube protein 1	>AaPTP1 MKLVITALLSYLIAIKAAKAIQAEDCVMKCDEGGSPGSGKPSTLVPEKIVTKPAKPQAQICNCSTTGGGSPGYPGYPGYPGYPGYPGVPSITTPPPITYVPPPPTTYVPPPPTTYVPPPPPTYVPPPPPPPQIKTITKTPTMTTSPVCSITTIENCEEVPVPETETETITTTTENPPPPVVPPPPVIPPPILPPPVIVVPPPPVPPTGPPAGPPTAPPTGPPAGPPTGPPAGPPTAPPTSPPAKPAPPQEVCVEEPKPIVIQPKPKPIIIQPPKPKPVVVPTPAPAPAPVPVPVPAPAPAPTPTPAPAPAPAPAPTPTPAPAPAPAPAPAPTPAPQKEEECVCEAPQNEGKTEEAPPCEDESNKDLSACETGSSLPVTTISNVEVPVAPEY…	>AaPTP1 ATGAAGCTAGTTATAACTGCACTTTTATCGTATTTGATAGCAATAAAGGCGGCAAAGGCAATTCAAGCTGAGGATTGTGT AATGAAATGTGATGAAGGAGGAAGCCCCGGAAGCGGAAAGCCCTCAACTTTAGTCCCAGAAAAGATTGTAACAAAGCCAG CAAAGCCACAAGCACAAATATGTAATTGTTCAACTACAGGAGGAGGTAGTCCAGGCTACCCCGGTTACCCAGGCTATCCT GGATATCCTGGATATCCCGGTGTACCTTCAATTACAACACCCCCACCAATAACATATGTACCACCCCCACCAACTACATA TGTACCACCCCCACCAACTACATATGTGCCACCTCCACCACCTACGTATGTGCCACCTCCACCACCT…
>WAQ68435	535	50.8	19	7	13	Polar tube protein 2	>AaPTP2 MRKPVLLAILVFVYQSQAGYSWSSSSRSSSGGSRGGGSSGGASSGGGSGG ASMSGVSSGGSSMSFSGGSSGGASSGGSSSHGSGGSGSGSSSGHGSGSGG GAPGKSSGSESGSGAPGGGSGSGSGSGSGHGSGSGGGAPGGGSGNGSGSG SGHGSGSGGGAPGGGSGSGAPGGGSGGGSGSGSGHGSGSGGGAPGGGSDS GSGAGSGAQGGSSAGEGSGAKGSGSAGEGSGAQGGSSAGEGSGAKGSGSA GEGNAPEKGAEGSGQAQKPGIGQAGPGNAAAQGDSTGAANDLVALETHKA LKTALNQSMANSVSPQTANEFLAGNPECNQQAVEGNWKVINEKIKQECRN KMNERKAKAEQIAKFITKPTPDKCVKKLNPNALV…	>AaPTP2 ATGCGTAAACCAGTTTTATTAGCAATACTAGTATTTGTTTATCAATCACAAGCAGGATATTCATGGTCTTCTTCCTCAAGAAGTAGTAGCGGAGGCTCAAGAGGCGGCGGAAGTTCTGGTGGAGCTTCTTCAGGAGGAGGTTCTGGTGGAGCTTCAATGTCGGGAGTTAGCTCTGGCGGATCTTCAATGTCTTTCAGCGGCGGAAGTTCTGGTGGAGCTTCTTCAGGAGGAAGTTCGAGTCACGGATCTGGAGGCAGTGGATCCGGTAGCAGTTCAGGTCATGGATCGGGATCTGGAGGCGGTGCCCCAGGAAAAAGTTCAGGTAGTGAATCAGGAAGCGGTGCTCCGGGAGGAGGCTCTGGCAGTGGATCCGGTAGTGGTTCAGGTCATG…
>WAQ68437	1197	123.2	20	5	5	Polar tube protein 3b	>AaPTP3b MLILKILLLLKYSITKGHLGRLEEMHSRKDLPGANTSRLNDSAGNNQNKHHGRQPPGAGLKSGGNHSSFGKPDSTTHGGPKGGVFGPNGRASDKAVAEMVAADRASNPLPLGSLKDEVNAALGDAEKAGNQDIGNPLTDKAGGAPPSPLAAANEAGENAALDAALSGASPEEAAAAGQNAAASTPKTPTTPEEAAARAAQDAANTPTTPTPEEVAAAQAAEDAANAGASPAEQQAAADNAAGAPPTPEEAAAQAAQDAANAGASPAEQQAAADNAARNAAGVPPTPEEAAQDAANAGASPAEQQAAAEQAAGLPPKPPGKGAGPSRTPEIEAAANDAGNKAEADALNKGATPEEAKAIGDEAAEKARENMNRDMDAGDEGLAAEEAAKAA…	>AaPTP3b ATGTTGATTCTAAAAATACTATTATTACTAAAATATAGCATTACTAAAGGTCATTTGGGACGTTTAGAAGAAATGCATTCACGAAAGGATTTACCGGGTGCTAATACATCAAGATTAAATGATTCTGCAGGAAACAATCAAAATAAACATCATGGCCGTCAACCACCAGGAGCGGGGTTAAAATCTGGAGGAAATCACAGTTCATTTGGAAAACCTGATTCTACAACTCATGGAGGCCCTAAAGGAGGAGTATTTGGACCAAATGGCAGGGCAAGTGATAAAGCTGTAGCTGAGATGGTAGCCGCCGATAGAGCAAGTAATCCATTACCATTAGGTTCATTAAAAGATGAAGTAAATGCTGCATTAGGTGACGCAGAAAAAGCAGGAAAT…
>WAQ68438	254	29.2		3		Polar tube protein 4	>AaPTP4 MHFVIYAIKMLCTSQEIEPFLDKEIKIVFSGYPHVHLSELSDGSIGGFNRNLSPKEFLYD DNAKLSKNGEGYEIQIGGSKLCQQGNKVIRCKGNPNVWNIEKKTFGYNFKLGGKCITQKE YDKLEMQRCNEEPDKVFVFKLSSQMNNCEKLKESLESQRKSAMPKINIIPYEGSDHESSS EIEDKDSHHKVHVSSAITDVKLRPVHHKTDKLKINKDYSDYSNDYDYTTSSHESNYEGSI RKGYNYINKFLNLN	>AaPTP4 ATGCATTTTGTTATATATGCAATAAAAATGCTGTGTACCTCTCAGGAAATAGAGCCCTTT CTGGATAAAGAAATAAAAATAGTATTTAGTGGTTATCCACATGTACATCTTTCTGAACTA AGTGATGGATCAATAGGGGGGTTTAACAGGAATCTTAGTCCCAAGGAATTTTTATATGAT GACAATGCAAAACTTAGTAAAAATGGAGAGGGGTATGAAATACAGATAGGAGGATCTAAA TTATGTCAGCAAGGAAACAAAGTTATCAGATGTAAAGGCAATCCTAATGTATGGAATATA GAAAAAAAGACCTTTGGATATAATTTTAAGCTAGGAGGTAAATGTATTACACAGAAGGAG TATGATAAATTAGAGATGCAAAGAT…
>KI0AAA19YO04FM1:c(188-1666)	492	56.6	13	3	5	RNA helicase ATP-dependent	>KI0AAA19YO04FM1:c(188-1666) MSDNWNRDSWKSRPRDNFRDNKRHQSRDKDSRRWSSGRGSSWGLDPIEKENEPVEFKKDF YNENEEIAKMTPEEVKFFRLQSKMTVEGDNVPKPIRNFIDIEVFNKKVLEEFGKKGYQEP TPIQAQGWPMALKGRDMVGIAQTGSGKTISFVLPGIIHAKNQIPLRKNDGPIVLILAPTR ELCLQILQEALPYTKIFNIKAVAVHGGVSADNQKKAILDGVEXLVATPGRLIDLHESGFC PLNRVSFLVLDEADRMLDMGFEPQLRKIIPLTNKNRQTLMWSATWPKEVYNLASSYFKNY IQVNIGDKELNCNKDILQKVLVVDAYNKKKMLFEEIKKNENEKIIIFVNMKRTADELERV LWEE…	>KI0AAA19YO04FM1:c(188-1666) complete cds; ATGTCAGACAATTGGAATAGAGATTCTTGGAAGAGTAGACCAAGAGACAATTTTAGAGAT AACAAAAGACACCAATCTAGAGATAAAGACTCTCGCAGATGGTCTTCAGGACGCGGCTCA AGCTGGGGGTTGGATCCTATTGAAAAAGAAAATGAACCAGTAGAATTTAAAAAGGATTTT TACAATGAAAATGAAGAAATTGCAAAGATGACTCCTGAAGAAGTAAAGTTTTTCAGACTT CAGAGCAAAATGACAGTAGAAGGTGACAATGTTCCCAAACCAATTAGAAACTTTATTGAT ATTGAAGTATTTAATAAGAAAGTTTTAGAAGAATTTGGTAAAAAAGGATAT…
>KI0AAA20YM17RM1:382-948	188	21.7			2	Unknown	>KI0AAA20YM17RM1:382-948 MFLFFLGSVLSYVFQLNNEEINLELQGIENTIYTGSFQLLKPGDASVTIRDLNSENVYFN TKLTDTTKEHFTFNLSTDDEVELVILSSGENEIRYLCDTQFDTFNKGVASKVAVKPAIST LIMFEETLSKVAKQTYEAAMNIKKLREGYKRIFNFVFILSLLMTLLYLVLNYIQYLQVKK FFKQKKLI	>KI0AAA20YM17RM1:382-948 complete cds; ATGTTTTTATTCTTTCTAGGAAGTGTACTTTCATATGTGTTTCAACTGAACAACGAAGAA ATTAATTTAGAATTACAAGGAATAGAAAATACAATTTACACAGGTTCATTCCAATTACTT AAGCCAGGTGATGCTAGTGTAACAATAAGAGATCTTAATAGTGAGAATGTATATTTTAAT ACTAAATTAACTGACACTACTAAAGAACACTTTACCTTTAACCTAAGCACTGATGATGAA GTAGAGTTGGTTATTCTTTCTTCAGGAGAAAATGAAATAAGATATTTGTGCGATACTCAA TTTGATACCTTTAATAAGGGTGTGGCAAGTAAAGTGGCAGTTAAACCAGCCATTT…
>KI0AAA21YD11FM1:c(875-1510)	211	24.6		2		DNA helicase	>KI0AAA21YD11FM1:c(875-1510) YTIGSLFKDALIRENINIGDKIRFNISTGKLNKVLEIEYDGEMQKSKNIDSEVSLLTIDN INSNFNPLSLEXISYSVKKISNKNIKSALNNTSTLKLNYLKIEDIHLLSLDELNMLSDLM YEKYIPNLIFTLNTDKLTSEQEKSTLFNKCTTLTLKREDTIKRIVEENNYDENVIQYLKE HPLLLKEVIHCVNYISFDKKRSFDKLIKEFE	>KI0AAA21YD11FM1:c(875-1510) partial cds; TATACCATTGGTTCATTATTTAAAGATGCTTTAATAAGAGAGAATATTAATATTGGGGAT AAAATTAGGTTTAATATTTCTACAGGGAAGCTTAATAAAGTACTTGAGATTGAATATGAT GGAGAGATGCAAAAGAGTAAGAATATTGATTCAGAAGTATCTTTATTAACCATTGATAAC ATAAACAGTAATTTTAATCCTCTTTCTCTTGAAANAATATCTTATTCTGTTAAGAAAATA TCTAATAAAAATATTAAGAGTGCTTTAAATAATACAAGTACACTTAAACTTAACTATTTA AAGATAGAAGATATCCATTTATTATCATTGGATGAATTAAATATGCTTAGTG…
>KI0AAA23YP22FM1:c(3264-4604)	446	51.7	9	3	6	Asparagine tRNA ligase	>KI0AAA23YP22FM1:c(3264-4604) MLTEETTVVNKEELKEKLSILNMGAYTKKPLSEITKADINKKIETFGWVWSARLQGKMTF IELYSGFKKIKCVGITTEKSLTQWTSVKLFGEIHENKGTDGYEFEFFFEKLVVVGXADTF PINNXTSQFTMLEKGHLALRTPERILFLKARSHLLRIIRDFFYQESCIEITPPTLVQTQV EGGSTLFKLKYYXSDAYLTQSSQLYLETVVPVSSKAFCIMPSYRAEKSNTRRHLSEYTHV EAEFADICFDDLASFVERMLIYSSTRFYDELEKDIKEVYPDFERVKVDKAKRMKYSEAIK YLQEKNQVKSDGSPYLDNDDIPDHAERFLCSEFGVVILTHFLVEHKPFYMRKVGNETESM DVL…	>KI0AAA23YP22FM1:c(3264-4604) complete cds; ATGTTAACAGAAGAAACAACAGTTGTGAACAAAGAGGAACTAAAAGAGAAGCTATCAATC TTAAACATGGGTGCTTACACCAAAAAACCATTGTCTGAAATAACTAAAGCAGATATAAAC AAGAAGATTGAGACTTTTGGATGGGTTTGGTCTGCAAGATTACAAGGAAAAATGACTTTT ATAGAACTGTATTCAGGATTTAAAAAGATTAAATGTGTAGGAATTACCACTGAAAAGTCA CTGACACAGTGGACATCAGTCAAACTATTTGGAGAAATCCATGAAAACAAAGGTACTGAT GGTTACGAGTTTGAATTTTTCTTTGAGAAGTTAGTAGTAGTAGGAAGNGC…
>KI0AAD12AH02AHM2:1916-2944	342	41.2		2		Unknown	>KI0AAD12AH02AHM2:1916-2944 MKGYLPEIILLPTIFILSIGTYFINRISIRKRKDAYKSVALPSMLKMLEKMEFKKLYNDE DAIRNNTXIKVSLNYLNGRKEEIEKLFKSLFIEEFFCNNKYGIMLGSLLVNLEENRLVFS PSLTSTYAWYYLESTFEDTIKDKPILEYYFTLIKSKTFLMRDSRPYICSFAYDVEFDVNF ERMLKNMWNRINNTSIIDKTFENNGVKFGKYLVLIFNNEIYESETNKFIKQEFKAYDHEF ELLFLGVSDPDELIFDIYDKETGFTLQPNVTVCNFAVFKNLNYTPYESQSKKEERLKKEK EDKEREEKKMKEKEEREKEEREKAERKKRKKEKKEREERKKQ	>KI0AAD12AH02AHM2:1916-2944 partial cds; ATGAAGGGATATTTACCAGAAATAATATTACTACCAACAATATTCATACTAAGCATAGGT ACATATTTTATTAATAGAATAAGCATAAGAAAAAGAAAGGATGCTTACAAATCAGTAGCA TTACCCTCCATGCTTAAGATGTTAGAGAAGATGGAATTTAAAAAATTATACAATGATGAG GATGCAATCAGAAACAATACTNTCATAAAAGTATCTCTTAATTATTTAAATGGAAGGAAA GAAGAAATTGAGAAGTTATTCAAGAGTCTCTTTATTGAAGAATTCTTTTGCAACAATAAG TACGGNATAATGCTAGGAAGTTTATTAGTTAACTTAGAAGAAAATCGCTTGGT…
>KI0AAD19AC04FM1:730-1661	310	35.3	6			T-complex 1	>KI0AAD19AC04FM1:730-1661 MDFNTTPLSSLINTSTKHTVSLSNHIISILDSLSTITENKKLVLDKYNKIFITEDPKKLP INHPITQQILYSLERIQKTGDEGRNFIYVLKKILKLVNEYQTNDIIKALKNVFATKKIVP LPKKEVSFLENLANESLAMLNSEASQDKKIKIVKINSGILKDSFSVKGFVINKLPMKHKK FRNLSCLLLNGNLELDNPENKSILQFSTPDDLLNYSTNEEKMLDVLIESIKDVGFIFVNG SINKRVLETYEGVIYKLSSKYDLMDLQKISNGYIYNSTTSFLDKEIRTGTFKSASINDDY SIFESDSEMV	>KI0AAD19AC04FM1:730-1661 partial cds; ATGGATTTTAACACAACACCACTTTCATCCTTAATAAATACATCAACAAAACACACAGTT TCATTATCTAATCATATAATTTCTATTTTGGATTCACTTTCAACAATAACAGAGAATAAG AAGTTGGTTTTAGATAAGTACAATAAAATATTCATAACAGAGGATCCTAAGAAGTTACCA ATAAATCATCCAATAACGCAACAAATACTTTATTCCTTAGAAAGGATTCAAAAGACAGGG GATGAGGGAAGAAACTTCATATATGTTCTTAAGAAGATCCTTAAATTAGTAAATGAATAC CAAACAAATGATATTATCAAAGCATTAAAGAATGTGTTTGCTACTAAAAAGATTG…
>KI0AAD20BF08AHM1:c(727-1449)	240	27.9	2		2	Helicase-like	>KI0AAD20BF08AHM1:c(727-1449) METIKTLIKMNEQNLLTKPITIDNAEILQEIKYHKITPSQFKSIDELDNLLRQAIFFRTS ETKDIYEGEIIEVRDDGLLLRAKKGTLFVKTQFKGEIGDIIYIEGELHHIIGRVSKENDL ECKRVCILPKEVHKIKERFIEVSLNELDESFGFINHKVKNEVNSMIKGREVVKGNVLFLE AERLSDNYLNYIKYKSEGELCPTIFLCGKTNINSINIKDEFKLKKEEKPKKEKVEKIFGK	>KI0AAD20BF08AHM1:c(727-1449) complete cds; ATGGAAACAATCAAAACTCTAATTAAAATGAATGAGCAAAACTTGCTTACTAAACCAATC ACAATTGATAATGCAGAAATATTACAAGAAATAAAATATCATAAAATAACACCATCACAA TTTAAATCTATCGATGAACTAGATAACTTGTTAAGGCAGGCAATCTTTTTTAGAACGTCA GAAACAAAAGACATCTACGAGGGAGAAATTATAGAAGTAAGAGATGATGGATTATTATTG AGAGCAAAGAAGGGCACTTTATTTGTTAAGACACAATTTAAAGGAGAAATTGGTGACATT ATTTATATTGAAGGGGAATTGCATCATATAATTGGAAGGGTTTCTAAAGA…
>KI0AAD35CC01FM1:621-1507	294	33.9	7	8	7	Unknown	>KI0AAD35CC01FM1:621-1507 MQSFSKNPLVGIVSCIIAFAVIITIAIVKVKYYPDEDGASVSTTETTVTTPEQQKITKEK AELKESKEVPKKKEKEKKKPKEAEVKKSDEESEEKTEEEEEKKEEAKGKKKEKKKPKETE VKESDEESEEKTEXEEEKKEEAKKKKEKTQEIKPDAEYLKAYSPIYNVFKVLEADKQYFK NLKCKGNKEISRFFENLEKFHTDIPAFKKMADKILKIIVEGADIEPDTIKDSPQILIGQL FETIIKGEIGVKSTLKELLESDFVKNFYIIREGTKEKETYYYCDSVINTALLKK	>KI0AAD35CC01FM1:621-1507 complete cds; ATGCAAAGTTTTAGCAAAAACCCGTTAGTAGGAATAGTATCATGTATTATCGCCTTTGCT GTAATTATTACCATCGCCATTGTAAAAGTTAAATATTATCCTGATGAAGATGGTGCATCA GTATCAACAACAGAAACAACTGTAACAACGCCAGAACAACAAAAAATTACGAAAGAAAAG GCAGAACTAAAAGAATCTAAAGAAGTGCCGAAGAAAAAGGAAAAGGAAAAAAAGAAACCT AAAGAAGCAGAAGTAAAAAAATCAGATGAAGAATCGGAGGAAAAAACAGAGGAAGAGGAA GAAAAGAAAGAAGAAGCTAAGGGAAAGAAAAAGGAAAAAAAGAAACCTAAAGAG…
>KI0AAD3AE03FM1:267-1025	253	29.2	2			Tryptophan tRNA ligase	>KI0AAD3AE03FM1:267-1025 MVKEQIVTPWKVSCDEETGVDYDKIINKFGCTPIDTELINQIESVSQMEAHSLIKRKLVF AHRDLDKVISQKFYLYTGRGPSSESMHLGHAIPFVFTKYLQDAFNVPLVIQMTDDEKFLF TNKSFNEIRNFTLQNIKDILAFGFQEKTFIFSNFEYSHKFEEMTLKISKLINLHEAEKVF GFSSSSNIGQISFPPKQIAPCFPXSFPFLKNYKHCLIPAAIDQDPYFRLVRDKAPPLGEN KPATIYSKFMPSL	>KI0AAD3AE03FM1:267-1025 partial cds; ATGGTTAAAGAACAAATAGTAACACCATGGAAAGTATCTTGTGATGAGGAAACTGGAGTA GACTATGATAAAATAATCAATAAATTTGGATGCACACCCATTGATACTGAGCTAATTAAC CAAATTGAATCAGTATCCCAGATGGAGGCCCATTCTTTAATCAAAAGAAAGTTGGTTTTT GCGCACAGAGATTTGGACAAAGTTATTTCCCAAAAATTCTATTTGTACACAGGGAGGGGT CCTTCCTCTGAAAGTATGCATTTAGGTCATGCAATTCCCTTTGTTTTTACAAAGTATTTG CAAGATGCTTTTAATGTTCCATTGGTAATTCAAATGACTGATGATGAAAAATTTTT…
>KI0AAD45CE04FM1:2-472	156	18.4		5	2	Unknown	>KI0AAD45CE04FM1:2-472 VFLNYYXKFIGNVKNASSMLSKECFKQWSSIHNFYKEKKDTFIDPKIXQLKERFFGVKEE PKEVVKEETPKDEEKTLEEDNKGEEKMDEQEMLKMLQEFLSMYNLNADDFGDSIEESETK EGNENEDIAEVNEEIEEKKDAVTEGIDSQPKEKEEL	>KI0AAD45CE04FM1:2-472 partial cds; GTATTCTTAAATTATTACTNCAAATTCATAGGTAATGTAAAGAATGCCTCTTCTATGCTT AGTAAAGAATGCTTCAAGCAGTGGAGCTCAATTCATAACTTTTACAAAGAAAAGAAAGAC ACTTTTATTGATCCAAAGATAANGCAACTCAAGGAAAGATTTTTTGGAGTAAAAGAGGAG CCAAAGGAGGTGGTTAAAGAAGAAACCCCTAAAGATGAAGAAAAGACTCTTGAAGAGGAT AATAAAGGTGAGGAGAAGATGGATGAACAAGAGATGCTAAAAATGCTACAAGAGTTTCTT TCTATGTATAACTTGAATGCTGATGACTTTGGTGATTCTATAGAAGAAAGTGAAACAA…
>KI0AAD46DD12FM1:c(121-1395)	424	47.4	4	2	3	Pyruvate kinase	>KI0AAD46DD12FM1:c(121-1395) MHSNTKITCTIGSAVRSKEMIKGLVEKGMNIARINMSHEDHPMHSYTIDLIRETAKEMNT IIPIGLDTKGPELRISNLSDGVEIKEGDEIILSNKSLKYDKCFVIPLNNXLEIPLEKEIF VDDGCLKLKVTGKENDYLVTKALNNHLVTPRKKINIPGFSLDMKFLSDIDKSDILLGLQK KVEIIFASFVSKSEDLLELKSFIKDNCDYSPLLISKLESVEGMTNLDVIIDLSDGIMIAR GDLAVEIGHVETFSAQRSITQKVKERGKILICATQMLESMIISPVPTRAEISDIGNAVLS GVDCVMLSAESAKGKYPLESVDFMHKACINAENIARSKSSNEALKFVLMHXQPEIVHLKT ESLT…	>KI0AAD46DD12FM1:c(121-1395) complete cds; ATGCATTCTAATACTAAAATAACCTGTACAATTGGAAGTGCTGTTAGAAGCAAAGAAATG ATCAAAGGATTAGTAGAAAAAGGTATGAATATAGCAAGAATAAATATGAGTCATGAGGAT CATCCAATGCATTCCTATACAATCGATCTTATAAGAGAAACCGCTAAGGAAATGAATACC ATTATACCTATTGGTTTAGATACGAAGGGACCTGAATTGAGAATATCTAATTTATCAGAT GGAGTAGAAATAAAAGAAGGAGATGAAATTATTCTTTCCAATAAATCATTAAAATATGAT AAATGCTTTGTTATTCCTTTGAATAATCNTTTAGAAATTCCCTTAGAAAAA…
>KI0AAD54DA12FM1:c(972-1715)	247	26.7	4	2	3	60S ribosomal protein L8	>KI0AAD54DA12FM1:c(972-1715) MSKIIRRLRLLKPHKQRSTKYLKGDTIIPPTDKPFTGIIKEIVHERGRVAPLSIIHAEID SKVEKILLCCVEGSFVGQKIQFGEEVPMALGNVMVLKNIPEGTEISSVEFSKNDGGKIAR SSGSYVTIVGHNRENNTTILKMPSGIKKNVSSEGRAVIGVVAGGGVNEKPILKASVAHFR AKARGQKXPKVRGVAMNPVDHPHGGGNHQHIGHPSTISIHASENAKVGLIGARRTGLRRG SKKVLFK	>KI0AAD54DA12FM1:c(972-1715) complete cds; ATGTCTAAAATAATTAGAAGGCTACGTTTGTTAAAGCCTCATAAACAGAGAAGCACTAAA TATTTAAAAGGAGATACAATAATTCCACCCACTGATAAACCATTTACAGGAATAATTAAA GAAATTGTTCACGAGAGAGGAAGAGTTGCACCACTTTCTATTATCCATGCAGAAATTGAT TCTAAAGTTGAAAAAATATTACTCTGCTGCGTAGAAGGCTCTTTTGTTGGACAAAAGATT CAATTTGGGGAAGAAGTGCCAATGGCTTTGGGAAATGTCATGGTTTTGAAAAATATCCCA GAGGGTACAGAAATTAGTTCAGTAGAATTTTCAAAAAACGATGGAGGAAAA…
>KI0AAD55DA06AHM1:c(476-1708)	410	45.5		2		Amino acid permease	>KI0AAD55DA06AHM1:c(476-1708) MTEKPGKLSVLKGSFIIMNTMFGAGVVGIPNGFMAMGYFGGSALLAIAVIITILTLIFLC LAVEKTQIKNFAELSGKMGRGFAIFLDLIIILLCYGSTLCYFLLLVKNTSNAFFENPGWK QRLIVSSVFSVPLFFLSKMKSLDKLSFTSMLTVFATFFVGVSLVVWNFTNRSSYGKLAKP FSKEIMRGYPSLLFALGCQQNGVAVYSSLKNRNTRNGALTMVIGSALAFFLYILIGVFGY LVFGDLKTYPDSPQPSNFFDIITKKQSQFMKDMTNTFDSKGYLAYALNFAFGCVLFSAFP LQTLSGRTALQNLFFKNGLXEYLLWLITFIHLAIXYIIAVLNFDPGKVIDFIGTTACPMI SFF…	>KI0AAD55DA06AHM1:c(476-1708) complete cds; ATGACAGAGAAACCGGGCAAGCTAAGTGTTTTGAAAGGATCCTTTATAATAATGAATACT ATGTTTGGTGCTGGTGTGGTAGGAATACCTAATGGTTTTATGGCCATGGGGTATTTTGGA GGATCAGCTCTTTTAGCTATTGCGGTGATTATTACAATTCTTACACTGATATTTTTGTGC TTGGCTGTTGAGAAGACACAAATTAAGAATTTTGCAGAGCTTTCAGGAAAAATGGGCAGG GGTTTTGCAATTTTTCTTGATTTAATTATAATTTTATTGTGTTATGGTTCTACTTTGTGC TACTTCTTGCTTTTAGTAAAAAATACGAGTAATGCTTTCTTTGAGAATCC…
>KI0AAD5AF04AHM1:c(1130-2026)	298	35.1	4	5	9	Rab-GAP TBC domain	>KI0AAD5AF04AHM1:c(1130-2026) MNFEETIKKYEKHRDKKIYARKDKNPYESTIRGDSHRSFVFLPHETNKEKWCKNLFQYIC NEIFINSTIDYYQGMTEIGAFIIYHYFNDSLSEQYDKISQELLGSINSDEEEIEDFSGNK NSLVDENLSQYIDEEIYEKCITXISNAIDDKFIPVVDNNFSLYDKYNNVFLQMMRNRNIN IDLLLSKKYMNTTLSWFTRSVSHLEDTYKILSLILESPTNTTFLLLVKYYDEIENGRKIE DIPDDLPEELNKLQSXFAITENEIARACNMPSKKILFGLGAAGVIIGIYLYQVFRKDK	>KI0AAD5AF04AHM1:c(1130-2026) complete cds; ATGAATTTTGAAGAAACTATTAAAAAGTATGAAAAACACAGAGATAAAAAGATATATGCC CGCAAAGATAAGAACCCATATGAAAGCACCATAAGGGGCGATAGTCATCGTTCATTTGTT TTCTTACCTCATGAGACTAATAAAGAAAAGTGGTGTAAAAACCTATTCCAGTACATTTGT AATGAAATATTCATTAATTCTACTATTGATTATTATCAAGGGATGACTGAGATAGGAGCA TTTATTATTTATCATTACTTTAATGATTCATTGAGTGAACAATATGATAAAATCTCTCAA GAATTATTGGGATCAATCAATTCTGATGAGGAGGAAATTGAGGACTTCTC…
>KI0AAD5BC05AHM1:c(1-1450)	483	55.8			2	Karypherin	>KI0AAD5BC05AHM1:c(1-1450) MDDQKAKIIKILENVLSTNLELRSSAEEMINELQNKNYQGFFTLLIQILTEDFASPSVQH TAGLILKNSLHSNDPATQNQIEERWISLDNNFRQQIKNHLIYLMSTQKIRTAFLSCNILS GIARIEMTRNQYNDFFTLLNSLLEEKNETLIRCILELVGITCLSLIEETTFDFTKYSGAI FMICLKKMKKEESFEIKNNALKCTNSCLEALENVLNDERNILLLLDALIDISTGKEDELI TWSMKVIYRMLGLYYKYMGNNFNKLFLFIQSMQNYESEQVSMEVLEFWTVLAEIECELET NYYTERSLTIXLPYVLTKLIKTDEQMEDVWNSHKAATTALEKISKTVSFELINHPIIIEF LRSNLK…	>KI0AAD5BC05AHM1:c(1-1450) partial cds; ATGGATGATCAAAAGGCTAAAATTATAAAAATACTAGAAAACGTATTATCAACTAATTTG GAGCTAAGATCGAGTGCAGAGGAAATGATTAATGAATTACAAAATAAAAACTACCAAGGA TTCTTTACATTATTAATTCAAATACTGACAGAAGATTTTGCATCTCCTTCAGTTCAGCAC ACTGCTGGTTTAATTTTAAAAAATTCTCTTCATTCCAACGACCCAGCAACACAGAATCAA ATAGAAGAAAGATGGATTAGTTTAGACAATAATTTTAGACAGCAAATTAAGAATCATTTG ATATACCTAATGAGTACTCAGAAAATAAGAACAGCCTTTCTTTCATGCAATATT…
>KI0AAD70DA10FM1:c(1-640)	213	25.5	2		2	Unknown	>KI0AAD70DA10FM1:c(1-640) LQVVSLRPVKSKAYWNDIELQFETEEEKNEFFKFQRKEIKGKGFDVSLKNFILKTNFKKE NLINLIKKDNTEKLRSIKEKAKQLFLTVKEFSFFLEKNYVSSEHVNSLYKESQGLFHFFK NLEERKNGNLQVEKDIYDFKTXESFKEVDNFFDKLKHTIEFDSKEVKKRXMDYLQKSITV EPSQINLPFLPVLYDLAYDFIEYEVNTKQQGGI	>KI0AAD70DA10FM1:c(1-640) partial cds; CTTCAGGTTGTCTCATTAAGACCTGTTAAATCTAAAGCATATTGGAATGATATTGAATTA CAATTTGAAACTGAGGAAGAAAAGAATGAATTCTTTAAATTTCAAAGAAAGGAAATCAAA GGTAAAGGATTCGATGTTTCACTCAAGAATTTTATTTTAAAGACCAACTTTAAAAAAGAG AATTTAATTAATTTAATAAAAAAAGATAACACTGAAAAGTTAAGAAGCATCAAAGAAAAG GCAAAGCAGCTTTTTTTGACTGTGAAGGAGTTTTCATTTTTCTTAGAAAAAAATTATGTA TCATCAGAGCATGTTAATTCACTTTATAAGGAATCCCAAGGATTATTTCACTTTT…
>KI0AAD72CC05FM1:901-1590	229	25.7	5		4	Triose-phosphate isomerase	>KI0AAD72CC05FM1:901-1590 MKYCYGNWKLNTSLKLTCMFSETPELKNVELGIAPSYPFIPIFKETLPSQIKIGAQNCSD KLKGAFTGEVSASMLQELEIDFIILGHSERRHVFLENNEIISKKIQICEEMNIKIIYCIG ETLDQRNSQKTNEILKXQLSILNSLKNIIIAYEPVWAINTGVAAKKEDVAEAVKFIKENV KHLGDAKVLYGGSVNGKNCNEFTEICDGFLVGNASLTKEFFDIAKSLDN	>KI0AAD72CC05FM1:901-1590 complete cds; ATGAAGTATTGCTATGGGAATTGGAAATTAAACACAAGTTTAAAATTGACTTGTATGTTT AGTGAAACTCCTGAACTTAAGAATGTTGAATTGGGAATTGCTCCTTCATATCCATTTATT CCAATTTTTAAGGAGACATTGCCATCTCAGATAAAGATTGGCGCACAGAATTGCTCAGAT AAACTTAAGGGGGCATTTACAGGTGAAGTTAGTGCTAGTATGCTTCAAGAACTAGAAATT GATTTTATTATATTAGGTCATTCAGAAAGAAGACATGTATTCTTGGAGAACAATGAGATA ATTTCTAAAAAGATACAAATCTGTGAAGAAATGAATATTAAAATAATTTATTGC…
>KI0AAD8BE06AHM1:c(1428-1871)	147	16.6			2	Histone	>KI0AAD8BE06AHM1:c(1428-1871) MARTKQTAKKSVGGKAPRKQLATKAARKTAPASGSEGSQKRPMRFRPGSVALKEIRKYQK STDHLMRKLPFQRLVRGIAAGIRSEFRFRSVVMHCLQEVIESFITTLFEETNQFALHAKR VTVQNKDLALLVKIKYGNLVPLLEIMG	>KI0AAD8BE06AHM1:c(1428-1871) complete cds; ATGGCAAGAACTAAACAAACAGCTAAGAAAAGTGTAGGAGGAAAGGCACCAAGAAAACAA TTGGCTACTAAAGCAGCAAGAAAGACAGCACCAGCCAGTGGCTCAGAAGGAAGTCAGAAG AGACCAATGAGATTTAGACCTGGCTCTGTTGCCTTAAAAGAAATCAGGAAATACCAGAAG AGCACGGACCATCTCATGAGAAAATTACCTTTCCAGAGATTAGTAAGAGGTATTGCTGCT GGCATTAGAAGCGAATTTAGATTTAGATCAGTTGTGATGCATTGTTTGCAAGAAGTCATT GAATCATTCATTACTACATTGTTTGAAGAGACCAATCAGTTTGCTTTACA…
>KI0ABA13YL10RM1:c(107-790)	227	26.8		2	2	ER lumen retaining receptor	>KI0ABA13YL10RM1:c(107-790) MESFTGAVAFLLRMLXDTAHVLSMIVLVQKILKTRSASGLXFKTQLLKLIVFATRYLDIF NLQFFRPIHFYNFLMKILYLTFQSVLIYIIKFKMYSTYEPLLDDFKIEFLLLPSFLLSIF FSRKDFSVSEIFYNFSVILESLVIVPQLVQLQKMQESETLTSRYIFLLGAYRLCYTLSWF VIKLGSIRRVNDLMFACGIIQTALYVHFFFLFYGYVFKGKGFKRIPK	>KI0ABA13YL10RM1:c(107-790) complete cds; ATGGAATCATTTACTGGTGCTGTTGCCTTTTTACTTAGAATGTTAGGNGATACTGCGCAT GTTTTATCGATGATTGTACTCGTACAGAAAATTTTAAAGACAAGAAGTGCAAGTGGATTG AGNTTTAAAACACAGCTACTTAAATTAATTGTGTTTGCTACCAGGTATTTGGATATATTC AATCTACAATTTTTTAGGCCAATACACTTTTATAATTTTCTTATGAAGATTCTTTACCTG ACATTCCAAAGTGTTTTGATTTACATTATTAAATTTAAAATGTATTCAACTTATGAGCCA TTGTTGGATGATTTTAAGATAGAGTTTCTCCTTTTACCTTCCTTTTTACTAT…
>KI0ABA18YL10FM1:536-2369	610	70.8		3		AGC protein kinase	>KI0ABA18YL10FM1:536-2369 MKISEEEKLKQMEKALNSLSGVQKESLQFKINLQKNKLNNMYISQSLSIGKLEGKLFREK NLLNGYLKIQDTGIDMHEQIKYSKLKIYFINQRLKDAVFVENEVEELQKISGTFCVNIKD IKIDPIVKPNEIIIIVDSKVLKKLKLINQEIKFEVENNREIEIIIKETDKIVGFLFFTIE KMMNFSDEMINFQDNVVLHCNFTFEKQKKLRRGNAEIMAYRKFGHDLQVFSNISPYFCSV CDKTCFFESLKCKNCNVNCHKACADILLFWCKMKFHKEKDKYSKDHVLNKLTGSGLRYCD FCGERIGIGAKACICEVCQKKYHSKCEPSIFADCQLTLLQREKLCGKKEMEIITDKIQEK VSIKDFS…	>KI0ABA18YL10FM1:536-2369 partial cds; ATGAAAATCTCTGAAGAAGAAAAATTAAAACAAATGGAGAAAGCACTTAATTCCTTATCA GGTGTGCAAAAGGAAAGCTTACAATTTAAAATAAACCTTCAGAAAAACAAACTCAATAAT ATGTACATTAGCCAATCATTGTCCATTGGAAAATTAGAAGGAAAACTTTTTAGAGAAAAA AATTTGTTAAATGGATATTTAAAAATACAAGACACTGGAATAGATATGCATGAACAAATT AAGTATTCTAAATTAAAAATATATTTTATTAATCAAAGATTAAAGGATGCTGTATTTGTT GAGAATGAAGTGGAGGAACTACAAAAGATCAGTGGTACTTTCTGTGTGAATATAA…
>KI0ABA24YP20FM1:c(2107-2556)	149	16.7		2		Ubiquitin-40S ribosomal protein S27a	>KI0ABA24YP20FM1:c(2107-2556) MQIFVKTLTGKTITLEVEPSDTIENVKAKIQDKEGIPPDQQRLIFAGKQLEDGRSLSDYN IQKESTIHLVLRLRGGAKKKKEFKTPKHVPRKRKKIALAALKYYSVSKDGGIKILKESCK KCGDGVFLAQNIDRSYCGKCGTVEMKQVK	>KI0ABA24YP20FM1:c(2107-2556) complete cds; ATGCAAATCTTTGTCAAGACACTCACAGGAAAGACAATTACTTTAGAGGTAGAACCATCA GATACCATTGAGAATGTCAAAGCTAAAATTCAGGACAAAGAAGGAATACCACCAGATCAA CAAAGACTTATTTTTGCTGGTAAACAACTTGAAGACGGAAGAAGCCTTTCTGACTACAAC ATCCAAAAAGAAAGTACCATTCATTTGGTTCTAAGATTAAGAGGAGGAGCTAAGAAGAAG AAGGAATTTAAAACTCCTAAACATGTTCCAAGAAAGAGAAAGAAGATAGCCCTCGCTGCT TTGAAATACTACTCTGTTTCTAAGGATGGTGGTATCAAAATTTTAAAAGA…
>KI0ABA46YJ18FM1:c(2267-2827)	186	21.8		3	2	Membrane traffic regulatory	>KI0ABA46YJ18FM1:c(2267-2827) MDKIRKEADRFPWLAQLESKTNGKLRREYTLILVVLSIFMIVLFTPLSAIITSIFGLVIP FKETFTILKQKKRKEDEVLHLIVFWMIFSLVTAIDAYSSFIISFIPFYHSFKFAFLCWIG PLKFRGGEFIYENXLLRVPESWYSFESPDTVIEAAAKKVSEAVKNKDFQKKVVEAVDKET EHFKEK	>KI0ABA46YJ18FM1:c(2267-2827) complete cds; ATGGACAAAATAAGAAAAGAAGCTGATAGATTTCCTTGGCTTGCTCAACTTGAGTCAAAG ACAAATGGTAAATTAAGAAGAGAATATACCCTTATACTTGTTGTGCTATCAATATTTATG ATAGTTCTATTTACCCCACTCTCTGCAATTATTACCTCAATTTTTGGATTAGTAATTCCT TTTAAGGAAACATTTACAATCCTTAAGCAAAAGAAAAGAAAAGAGGATGAAGTACTTCAT TTAATAGTATTTTGGATGATATTTTCATTAGTCACTGCTATTGACGCTTATTCTTCATTC ATAATTTCATTTATTCCTTTCTACCATTCATTTAAATTTGCATTTCTTTG…
>KI0ABA51YM07RM1:3-368	121	14.1		2		Signal recognition particule Srp19	>KI0ABA51YM07RM1:3-368 YPIYLDSSRTYSKGRKYAKNKCIPQPTSQEISKALTQLDIEHKFDASKRHPREPFVYGRF MINKSFEREYVVKGLVSVIKENRIKKPEPTKSAESKVEDKKKNDANNPLGLQPRKKKKAK K	>KI0ABA51YM07RM1:3-368 partial cds; TATCCAATATACTTAGATTCAAGTAGAACATATTCTAAAGGTAGAAAGTATGCTAAAAAT AAATGTATTCCTCAACCTACCTCACAAGAGATAAGCAAAGCTTTAACTCAGTTAGATATT GAACATAAATTTGATGCATCCAAGAGACACCCGAGGGAACCATTTGTTTATGGTAGGTTT ATGATTAATAAGTCATTTGAAAGAGAATATGTTGTAAAGGGATTAGTATCAGTGATAAAA GAGAATAGGATTAAGAAACCTGAACCTACTAAATCTGCTGAGTCTAAGGTTGAAGATAAA AAGAAAAATGATGCTAATAATCCTTTAGGACTACAACCACGTAAAAAGAAAAAGGCTA…
>KI0ABA54YN04RM1:448-1350	300	35.8	2			Farnesyl pyrophosphate synthetase	>KI0ABA54YN04RM1:448-1350 MDFNDFKVKHKFLEEFKEKLKLKNNNYVDELLEYNVFGGKFTRATLTFLTINXFKKEIKE EDIFVCYLNELIQAAFIIFDDIMDKSEIRRGKACWHVLKGYKVIKDAYFILSCVRKLGXS EITKLFDVMLIRSCLGQTXDXLSEDLLEKNISLEDLRNIYTFDNYKLICLNKNAFYTFYY PIKLGLLHCKKEELDILPVCTLLGELHQMQDDYINFLPDSNKSCLDVQQRKNTWFMCKYF ENSKGIHFYDEDALEIQLKSLFDEYYKEEDNLISRIKNLNNYEINPIIEKCLILLNKRKN	>KI0ABA54YN04RM1:448-1350 complete cds; ATGGATTTTAATGACTTTAAAGTAAAACATAAATTTTTAGAAGAATTTAAAGAGAAACTT AAATTAAAAAATAATAATTATGTTGATGAATTATTAGAATATAACGTATTTGGAGGTAAA TTTACCCGCGCTACACTTACATTCCTTACAATTAATCANTTTAAAAAAGAAATAAAAGAG GAGGATATATTTGTATGCTACCTTAATGAATTAATACAAGCAGCATTCATTATTTTTGAT GATATCATGGATAAGTCAGAAATTAGGCGAGGTAAAGCATGTTGGCATGTTCTTAAAGGT TATAAAGTAATCAAAGATGCATATTTTATTCTAAGCTGTGTAAGGAAGCTAGGC…
>KI0ABA57YA11FM1:c(642-2246)	534	62.2	4	5	5	Unknown	>KI0ABA57YA11FM1:c(642-2246) MLLFLSSLNVVMSASNTKSDGTRKDYPNILDLSRLIKSLNVEDSYDALKKAISKIEYRKE FLSDSSDKGVKAKVQFLKKLLECEIVNGEINFDEYNDEFIDPKELFSLLIKEELLDEIKN EVFKLNNARDAILKLRELEIYLASFNKHFEELCRILGKLHLKLKNSKCLKLRLWDSKSFK LIVALKKEFNKTSAKYSGFENELKNFKKIYKAKSSKNTLRVGDQDIHERENPVSSEHFME TIFLREALKSLRDVYDFKINLDSNLKMIGKNLERKDINDKTVAKILDALYEIQCRSYRID EFIFHLENEVTIKELKYMKSMDSESKRXFRYLLNEVTRLKRXAVSILRGDNVLELLCKRL CIVI…	>KI0ABA57YA11FM1:c(642-2246) complete cds; ATGCTGCTATTTCTTTCAAGTCTTAATGTAGTAATGAGTGCTTCTAATACCAAGTCAGAT GGTACNAGGAAAGATTACCCAAACATATTAGATCTTTCTCGCTTGATAAAATCGCTGAAC GTTGAAGATTCATATGATGCTTTGAAAAAGGCTATTTCTAAAATTGAATATCGAAAAGAG TTTTTAAGTGATTCCTCGGATAAAGGAGTTAAAGCTAAAGTACAATTTCTTAAAAAGCTA TTAGAATGTGAAATCGTAAATGGGGAGATCAATTTTGATGAATACAATGATGAATTTATT GACCCCAAAGAACTATTTTCTTTGTTAATTAAAGAGGAACTTCTTGATGAA…
>KI0AEA10YA23AHM1:772-1413	213	25.2			2	N-acetylglucosaminyl-phosphatidylinositol	>KI0AEA10YA23AHM1:772-1413 MILKNLLKTLLFFTIFLSFKYKLTRNRNKHLKGTTLLLTSHPDDETMFFSPFILNNKNTF ILCLSGDAERKEEMKNWSKKSNIKSFCCDLIDNTDWDESKILLLLENLFSYHKFTRIVTF DAYGVSGHKNHISCHKAVKSFVNSNNVQSLYLKSLPFYQKYGLFFSGGKYLFSCNFSQYF TSVKLMLCHRSQLKWFRVLYFIFSNYLFINVFN	>KI0AEA10YA23AHM1:772-1413 complete cds; ATGATTTTAAAAAACCTCTTAAAAACACTTTTATTCTTTACAATATTCTTATCATTTAAA TACAAACTAACAAGGAATAGAAATAAACATTTAAAAGGAACAACACTTTTGTTAACATCA CATCCTGATGACGAGACAATGTTCTTTAGTCCATTTATTTTGAATAACAAAAACACATTC ATCCTTTGTTTATCAGGTGATGCAGAAAGAAAAGAAGAAATGAAGAATTGGTCTAAGAAA TCCAATATTAAATCATTTTGTTGTGATCTAATAGATAACACAGATTGGGATGAAAGCAAA ATACTTTTACTGTTAGAAAATCTTTTTTCCTATCATAAATTCACAAGGATAGT…
>KI0AEA10YF06AHM1:c(2096-2830)	244	27.2	4	6	6	Ribosomal protein S2	>KI0AEA10YF06AHM1:c(2096-2830) MQKNPLAIPDEYVQAIILCNAHLAAQTCSVHFKKYIYERRKDNNMFIINIDKMWQKIILA ARAFVSIKNPSDIVVTSNKTFGRRAVLKFCEETGATPATGRFTPGSFTNKNIQGVNEPLL IIVSDSYADKQTVEEAAYVNTPCVAFVNSDNSFKNVDIVIPMNNRSPSSIALGFYLLARA IKFLKGEESFDRSVKEDLEFYMFRDPAEIKAMENADETIATENITSSTALESESTVGEAK GGWF	>KI0AEA10YF06AHM1:c(2096-2830) complete cds; ATGCAAAAAAATCCATTAGCAATTCCAGATGAGTATGTTCAAGCCATCATACTTTGTAAT GCTCATTTAGCCGCACAAACATGCTCGGTACATTTTAAGAAGTATATTTATGAAAGAAGA AAAGATAACAACATGTTCATTATAAACATTGATAAAATGTGGCAAAAAATTATTTTAGCT GCAAGAGCATTTGTTTCTATTAAAAATCCAAGTGATATTGTAGTAACAAGTAACAAAACT TTTGGAAGAAGGGCTGTATTAAAATTCTGTGAAGAGACAGGTGCAACCCCTGCAACTGGC AGATTTACACCAGGTAGTTTTACCAACAAAAATATACAAGGAGTAAACG…
>KI0AEA10YM04AHM1:c(3308-4249)	313	36.9	2		8	Unknown	>KI0AEA10YM04AHM1:c(3308-4249) MLGIHKRKFIGVAIYQWLFAIIGAGGIVYVYNSYRNKGTSHEHFKAPSDFKPKLGSYDFI VTAFRILEPYKSCFSEIKFKGKNEMDFIFNYLSSNTSESNDLKYVFDILIKKLRKKYFDK KIIKTPELFCGVLLHKILDEELEGKTNTIDDFLESKFIENFCLIFQSDNSYGVFPFLLSE NSHLFITVTEDHFKIEINERSFKNDAKCVHVPNYIIFTFSNEDFHKGNYGVNFKRILKRK TIVPLKIVLSSKKKKLISRFDLCMFTCLNTSSKYYQTVCYDDKELTLYENNRKCEVDKST LRFYPRILIFKKK	>KI0AEA10YM04AHM1:c(3308-4249) complete cds; ATGTTAGGAATTCACAAAAGAAAATTCATAGGAGTAGCTATTTACCAATGGTTATTTGCT ATTATAGGTGCTGGAGGAATAGTTTATGTCTATAATAGTTACAGAAATAAAGGAACAAGC CACGAACATTTTAAAGCACCTTCAGATTTTAAGCCCAAATTGGGATCATATGATTTTATT GTTACAGCCTTTCGTATATTAGAACCATACAAAAGTTGTTTTAGTGAGATTAAGTTTAAA GGAAAAAATGAAATGGATTTTATTTTTAACTATCTAAGCAGCAATACAAGTGAATCTAAT GATTTAAAATATGTCTTTGATATTTTAATCAAAAAGTTAAGAAAAAAAT…
>KI0AEA11YE01FM1:540-962	140	15.2	5	3		60S ribosomal protein L23	>KI0AEA11YE01FM1:540-962 MPSKNALDDRKTRIKMTKGVQVGTVLNAADNSGAKILKVIGVLGVHGRLNRLPSACVGDV VVCSVKKGKPEMRKKIFPCVLVRQKKVWRRKDGSHICFEDNAAVVITKQGDMKGTQISGP VPREVADIWPKISSHAPGII	>KI0AEA11YE01FM1:540-962 complete cds; ATGCCTTCTAAAAATGCATTGGATGACAGAAAAACACGCATAAAAATGACTAAAGGTGTA CAAGTAGGTACAGTTTTAAATGCAGCTGATAATAGTGGAGCAAAAATCTTAAAGGTAATT GGAGTATTAGGTGTACATGGTCGCTTAAATAGATTGCCAAGTGCNTGTGTAGGTGATGTG GTAGTATGCTCAGTTAAGAAAGGTAAGCCAGAAATGCGTAAAAAAATATTCCCATGTGTG CTTGTTAGACAAAAGAAAGTCTGGAGAAGAAAGGATGGTTCACATATTTGCTTTGAAGAT AATGCAGCAGTNGTTATTACCAAGCAAGGAGATATGAAAGGAACTCAGATATCAG…
>KI0AEA11YM04FM1:612-1133	173	20.2	5	2		40S ribosomal protein S7	>KI0AEA11YM04FM1:612-1133 MSNNQTDHERIIAQEIIKTYQSFVEDIPRDYFDDLKIQLVTRSGAKNLLVIKINGNILNV IQQKPHKILMKLRSMFSNVLFFLVRDGGKSDSCDEFNYVPQNQKKIMYELWAKDICTPAI YEMRTTSVLNTGEKVDTVYISKLPEHDEDYLKAMEKVYNFXTGQTLLFKHISN	>KI0AEA11YM04FM1:612-1133 complete cds; ATGAGCAATAATCAAACTGACCACGAAAGAATAATTGCACAAGAAATCATAAAAACTTAT CAGTCATTTGTTGAAGATATTCCTAGAGACTATTTTGACGATTTAAAAATACAACTAGTC ACACGCAGTGGTGCCAAGAACCTTTTGGTCATTAAAATAAACGGAAATATTTTGAATGTT ATTCAACAGAAGCCTCATAAGATCCTTATGAAGCTTAGATCTATGTTCTCAAATGTGCTA TTCTTTTTAGTNAGAGATGGGGGCAAGTCTGATTCTTGTGATGAGTTTAATTATGTGCCA CAGAACCAAAAAAAGATTATGTATGAACTTTGGGCCAAAGATATCTGTACACCT…
>KI0AEA11YO08FM1:c(3949-4269)	106	12	5	2		Ribosomal protein L23p	>KI0AEA11YO08FM1:c(3949-4269) MKIERKSKKTTNKLINAKLPTDSASLIKYGINNERTARMMEKDNTLVFACVIEXTKPQIK AAVEKLYSCKVKKVRTCITFKGYKKAFVVMQEEGEAIRVANAANII	>KI0AEA11YO08FM1:c(3949-4269) complete cds; ATGAAAATAGAAAGAAAATCAAAAAAAACTACCAATAAGCTAATCAATGCTAAATTACCT ACAGATTCAGCTTCTTTGATAAAATATGGAATTAACAATGAAAGGACAGCACGTATGATG GAAAAGGATAATACACTCGTATTTGCTTGTGTAATTGAANCCACAAAACCTCAGATTAAG GCAGCTGTTGAGAAACTTTATAGCTGCAAAGTCAAAAAAGTTAGAACTTGTATTACTTTT AAAGGATACAAAAAGGCCTTTGTTGTTATGCAGGAAGAAGGAGAAGCCATTAGAGTTGCT AATGCTGCTAATATAATTTAA
>KI0AEA13YC17AHM1:1768-2214	148	16.9	3		2	60S ribosomal protein L27a	>KI0AEA13YC17AHM1:1768-2214 MVLKVKKTRKLRGHVSHGHGRVGKHRKHPSGRGKAGGMHHLRTLFDKYHPDHFGKRGMRN YHVKKNAEWAPQVNVSKLWSLIPKDQVNTFINDESVAPKIECRQFGYHIVRGKGDLSFQR PIVVYARYFTPNAIKKIEAAGGKCIISP	>KI0AEA13YC17AHM1:1768-2214 complete cds; ATGGTACTCAAAGTTAAAAAGACAAGAAAACTACGTGGACACGTTTCTCATGGACACGGT AGAGTAGGTAAACACAGAAAACATCCGAGTGGTCGTGGTAAGGCTGGTGGTATGCATCAT TTGAGAACCTTATTTGACAAGTATCATCCTGATCATTTTGGTAAAAGAGGAATGAGAAAT TACCATGTTAAGAAAAATGCAGAATGGGCTCCACAAGTAAATGTTTCAAAATTATGGTCA CTTATTCCCAAAGATCAAGTTAATACTTTTATTAATGATGAAAGTGTTGCACCTAAGATT GAATGTAGACAATTTGGATATCACATTGTTAGAGGTAAAGGAGATTTATCAT…
>KI0AEA13YD18FM1:c(967-2340)	457	50.8	4	4	5	Serine hydroxymethyltransferase	>KI0AEA13YD18FM1:c(967-2340) MDKLLFSELKNIDTEVYKIIKDEEERQLNCIDLIASENLAPISVQQAKASILCNKYSEGY PGKRYYGGNENVDKIELLCMKRALEAFGLDSSEWGVNVQVLSGTPANFAVYTALVGPGNK IMGMDLPSGGHLSHGFQSKKSKVSATSLFFESKPYKLTGDSIDYDYVKNEVKDFKPKMLI CGASAYSRDFDYKRFKEAADQVNALLLADVAHXSGLIAAKQMNSPFEYCDLVTTTTHKSM RGPRGALIFYKKKKMVNNEEIDIESLINRAVFPGLSGGPHNDTIAAITVALGMLKSEEFK EYAKKIISNARLMADYFIKKGLYLVTNGTDNHTILIDLANMNISGLKVQTICDYVNITIN MNSV…	>KI0AEA13YD18FM1:c(967-2340) complete cds; ATGGATAAGTTACTGTTTTCTGAACTCAAAAATATTGACACTGAAGTGTATAAAATAATC AAAGATGAAGAAGAAAGACAATTAAATTGCATTGACTTGATTGCAAGTGAAAACCTAGCT CCGATAAGTGTTCAACAAGCAAAAGCATCAATTTTATGTAACAAGTATTCTGAAGGCTAT CCAGGTAAAAGATATTACGGCGGAAATGAAAATGTTGATAAAATTGAATTATTATGCATG AAAAGGGCTTTGGAAGCCTTTGGGTTGGATTCTTCTGAATGGGGTGTTAATGTTCAAGTA CTTTCTGGTACACCTGCTAATTTTGCTGTGTATACTGCATTGGTAGGTCCC…
>KI0AEA14YD09FM1:242-877	211	25.2			4	Unknown	>KI0AEA14YD09FM1:242-877 MYLLNIFMVTFVRSEQDINYLTYTINNTPLIKLLFSSQTLKNIEAYQNIPQINGLKQKLI NANNSFIYNFIKQKQLNFKINAVIKLDELKEAIKNKEKELKNLLKSIRKKIKNLKSIRNK VEFIELTNELFKIIINCIKEEKNFKELVASLIYKVKNNKNDKIIMNNKNYIVSLIKRRDK YNLNCFLVINDLDRVICRMINDDIIHELYKD	>KI0AEA14YD09FM1:242-877 complete cds; ATGTATTTGCTCAATATATTTATGGTTACTTTTGTAAGATCTGAACAAGATATTAACTAT TTAACTTATACAATTAATAATACCCCTCTTATAAAACTCCTATTTAGCTCTCAAACGTTA AAAAATATTGAAGCTTACCAAAATATTCCTCAAATCAATGGACTGAAGCAAAAACTAATT AACGCAAATAATTCCTTCATTTATAACTTTATTAAACAAAAACAATTAAATTTTAAAATT AATGCTGTTATTAAATTGGATGAATTAAAGGAAGCAATTAAAAATAAAGAAAAAGAATTA AAAAATTTATTAAAATCAATAAGAAAAAAAATAAAAAATTTAAAAAGTATAAGAA…
>KI0AEA14YM13FM1:c(124-672)	182	21	3	4	5	Ribosomal protein L18A	>KI0AEA14YM13FM1:c(124-672) MNLIVASNPNLGVKEXKIYGSKXPTEQEAFPQIYTMNIFAKNEIVARSKFLKQLRIKHKI KASATVIXRCEENKEDYSNMSVQNYGIKFVYRSKKGTLLNMYKEFRAISRCDAVDSLFND MASKHKVKKSEXFIVSINQLEKNDLLRQRVAEFAEEGVQYPIFKKELAVTEDLVVKGTKL FD	>KI0AEA14YM13FM1:c(124-672) complete cds; ATGAACTTAATTGTTGCTTCAAACCCAAACTTAGGTGTAAAGGAATANAAAATATATGGA TCTAAAATNCCCACTGAACAAGAAGCTTTCCCACAGATTTACACAATGAATATTTTTGCT AAAAATGAAATAGTGGCACGCTCCAAATTTCTAAAACAACTTAGAATCAAACACAAAATC AAAGCGTCAGCTACAGTTATTTTNAGATGTGAGGAAAATAAAGAGGACTATAGCAACATG TCTGTACAGAATTATGGCATTAAATTTGTTTACAGAAGTAAGAAGGGAACTCTACTCAAC ATGTACAAAGAATTTAGAGCCATTAGCAGATGTGATGCAGTAGACTCTTTAT…
>KI0AEA15YC23FM1:c(1-691)	229	26.7	2			Aldo-keto reductase	>KI0AEA15YC23FM1:c(1-691) MFNLNNKNQIPRIGLGTYKLNDQKILQKTIESAIEIGYRHIDTAYKYNNEEKIGIILKDM FHKNLIKRRELFITSKMWCTETEPLDALKESLKKLQLDYLDLYLIHFPVTFDLDEKKNPY FDNDGYYVTKEFEIEKIWSKMEELVGLGLVKSIGVSNFGINMLKRILNVCKIKPAVNQVE MHPYLQQKELFNFCKNNDIRIVAHSXXGGSATKKGNEPXXLRDPILLKI	>KI0AEA15YC23FM1:c(1-691) partial cds; ATGTTTAATTTAAATAATAAAAATCAAATTCCAAGAATTGGTTTAGGAACTTACAAATTA AATGATCAAAAAATTTTGCAAAAAACAATTGAAAGTGCAATTGAAATAGGATACAGACAC ATTGATACTGCTTATAAATATAATAATGAAGAAAAAATAGGCATTATTCTTAAAGATATG TTTCACAAAAATTTAATTAAGAGAAGGGAATTATTCATAACTTCAAAAATGTGGTGTACA GAAACGGAACCATTGGATGCATTGAAAGAATCACTAAAAAAATTACAATTGGATTATCTT GATTTATATTTAATACACTTCCCAGTTACCTTTGATCTTGATGAGAAAAAGAATC…
>KI0AEA15YN02FM1:c(2537-3415)	292	32.9	2			Mevalonate kinase	>KI0AEA15YN02FM1:c(2537-3415) MTFPFNNKNKYIATSPAKIILFGEHSVLYGSKCISIAIKKHGKVNSIPGKGKIICKDSTG KMAVLNEVLDFKFVNSDVIIELEMPMGSGLGTSAITCLLISXMISVNDNDPPYQKEKVHE GLSVLTRRAINLEHVFHGKSSGTDVITSLFGGLICYQDKLVRRMDDSHITKYKIIVWNSG IQKKTSDSCKLKTKTHKKLYDIAEEAYEILSDSFTLKEXYDXVRRSQDCLEELVKVPEEM KTEIRRLRRFNIESKISGSGNGGHLVTLINKDENVNGWEEVEIDYEGFHFMK	>KI0AEA15YN02FM1:c(2537-3415) complete cds; ATGACATTTCCTTTCAATAATAAGAATAAATACATCGCAACATCACCTGCAAAGATAATT CTTTTTGGAGAACACTCTGTACTTTATGGCTCCAAATGCATTTCTATAGCTATCAAAAAA CATGGAAAAGTAAATAGCATCCCGGGAAAAGGGAAAATTATTTGCAAAGACAGTACAGGG AAAATGGCAGTGTTAAATGAAGTNCTAGACTTTAAATTTGTTAATAGTGATGTTATTATT GAACTAGAAATGCCTATGGGTAGTGGTCTTGGCACTTCTGCAATTACATGTCTTTTAATT TCAGNGATGATCTCAGTTAATGATAATGATCCGCCTTACCAAAAAGAGAA…
>KI0AEA15YN20FM1:559-1242	227	25.6		2		Proteasome subunit	>KI0AEA15YN20FM1:559-1242 MAEYSQYESVDTFTPEGKVKALEYIRNTVDLGNTTIALGNKKCGVVLAYTGKKSVLAHKQ PKIFKISEKAIFSFAGITNDGLDIVKYLIDLSVWEEIYKNREIHPIKVFDDLREEASLRT LYSRNRMYGCGGILLSSYNNEINIVEFEPAGNVQYVNAVSIGSRSQSAKTILENYSGDYE NADRNALIKIAIEALRNAHPDEELNSDNLEVWCLEDKAYIVESFDFN	>KI0AEA15YN20FM1:559-1242 complete cds; ATGGCTGAATATTCTCAATATGAATCCGTAGACACATTTACTCCAGAGGGTAAAGTAAAG GCATTAGAATACATACGTAACACAGTAGATTTAGGTAATACAACTATTGCATTGGGAAAC AAAAAGTGTGGTGTTGTCTTAGCATACACAGGTAAAAAATCTGTTCTTGCTCACAAACAG CCTAAAATATTTAAAATATCAGAGAAAGCAATATTTTCTTTTGCAGGAATTACTAATGAT GGTCTTGATATTGTAAAATACTTAATTGACTTATCTGTTTGGGAAGAAATCTATAAAAAT AGAGAAATACATCCAATCAAGGTATTTGATGACCTAAGAGAAGAGGCCAGCTTA…
>KI0AEA16YC14FM1:324-824	166	19.3	2	5	3	60S ribosomal protein L19	>KI0AEA16YC14FM1:324-824 MTKLPTIKRLAADILDCGKHRVWLDPTEKARLTGASTRIDVKKLIKDGIIIRKPEAVHSR YRANKLREAKEKGRHNGPGKRKGTKNARNPEKKIWIKKIRKQRLVLKELKDKNMLNIEEY RTYYLQAKGNSFKSVKIMNEVIEKKKAEKIRIQELAAQAAALRMKK	>KI0AEA16YC14FM1:324-824 complete cds; ATGACAAAACTACCAACAATAAAACGTTTGGCAGCTGACATACTTGATTGTGGTAAACAT AGAGTATGGCTAGACCCTACCGAAAAAGCTAGATTGACAGGTGCTTCAACAAGGATTGAT GTTAAGAAATTAATTAAGGATGGAATCATAATTAGAAAACCCGAAGCTGTTCATTCTAGA TACAGGGCTAATAAACTAAGAGAAGCAAAAGAAAAAGGTAGACATAATGGACCAGGTAAA AGAAAGGGTACCAAAAATGCTCGTAATCCTGAAAAGAAAATATGGATTAAAAAAATTAGG AAGCAAAGACTTGTCTTGAAAGAATTAAAGGACAAAAACATGCTGAATATTGAAG…
>KI0AEA16YC14FM1:c(872-1402)	176	20	3	5		60S ribosomal protein	>KI0AEA16YC14FM1:c(872-1402) MAKIEMKGIINKSRTKFVSRNXYHQSLINLYTRIAKHTTNATVQRIAARLRMSNNARHPV NLRKIAEENEKNPESIHVIVAKVLDDETLFVVPKMRISCLQISNSAKAKIEKFGGEVYTL DQIFEISEKLENVNLIKGDMTARKCYKFFGACGIPGSKTYPKSANKGKNREKRLNK	>KI0AEA16YC14FM1:c(872-1402) complete cds; ATGGCTAAAATTGAAATGAAGGGAATTATTAATAAAAGCAGAACAAAGTTTGTTAGCAGA AACGNATATCACCAGTCGCTTATTAATCTTTATACAAGAATTGCTAAACATACCACTAAT GCTACTGTTCAAAGGATCGCTGCTCGTTTGAGAATGTCAAATAATGCAAGACATCCTGTT AATTTAAGAAAAATTGCTGAGGAAAATGAGAAGAATCCAGAGTCAATCCATGTTATAGTT GCTAAAGTATTAGATGATGAGACTCTTTTCGTGGTTCCTAAAATGAGAATCTCTTGTTTA CAGATTTCTAATTCTGCTAAAGCAAAAATTGAGAAATTTGGAGGTGAAGTT…
>KI0AEA16YN07FM1:c(314-2428)	704	81.2	6	2	3	Vesicle coat of ER to Golgi transport	>KI0AEA16YN07FM1:c(314-2428) MDQTIREIEKKDGVRLTWNIFPINKLEYTKQPVPIACLYSPHKQTTLLEYEPIFXQNKNC RAVINPYSQVNFXRQDWSCCFCQQRSLXPNHYKDLQFDNMAPELMEENTTIEYLLTRESN QSNVFFIILDACFFDEERKTLAIDAILKIIDNLPEDSYIGLVTFGTNIELYDLGLTEIRK TYLFSGRKEYKKDSLLNFTKGNVYNKFLVRKCESYEFLHNLVKEMKNDPFPVLNGYRQIR CTGAAISFVYSLLSSLQDVPVKYLLFTQGPCTVGPGTIASISLSEGIRSYMDILRGKSSF FKSSIDFYNHLSKEIAMLGHSVDILAATLYDVGIYEMRPLVDLTGGVILLAQDFNYEIYL STCE…	>KI0AEA16YN07FM1:c(314-2428) complete cds; ATGGATCAAACAATCAGAGAAATAGAAAAAAAAGATGGTGTGCGACTTACCTGGAACATT TTTCCAATAAATAAGTTAGAATATACCAAACAACCCGTTCCAATAGCATGTTTGTATTCA CCTCACAAACAAACGACTTTGCTTGAATATGAACCTATTTTTTGNCAGAATAAGAATTGT AGAGCTGTCATTAATCCCTATTCTCAAGTAAATTTTCANAGACAAGATTGGTCATGTTGC TTTTGCCAACAAAGAAGTCTTNTACCTAATCATTATAAAGATCTACAGTTTGATAACATG GCTCCTGAATTGATGGAGGAAAATACAACAATAGAGTATTTGCTAACAAGA…
>KI0AEA16YN09AHM1:675-2000	441	51.5	2			Glucose-6-phosphate-1-dehydrogenase	>KI0AEA16YN09AHM1:675-2000 MSSLKIIIFGASGDLARKKLFPALYKLKAEDFEIIGYSRTNLESNFNEHISKLVNYDEEF LKRVRYISGKYDNLEALKPLIDENSICYLSVPPSLYIFLIKQLIELNVRRICLEKPFGED LQSFLQIKKLQDDNKNLHIYFVDHYLYKPMTVVIPEFYEKYPLLNEIMHRKYIDNAQIYF KEQLGTEGRVYFERTGLVRDIIQNHVGEIIGTLAAGTGDRTNFLGRANQIEKKESLCGQY DEYKRELLNETSTETFSMIAVTFNDNRWLNVPFIIVAGKGMDEKRVEGKFTLTESGAKKM IELLEIVNPQEVIEYKHMIKNEMLESVSLIFNYSPENEIYLELKFPQNISRVTLFDESDV MKIMKD…	>KI0AEA16YN09AHM1:675-2000 complete cds; ATGTCATCATTAAAGATTATCATATTTGGCGCAAGTGGTGATTTAGCACGCAAAAAATTG TTTCCTGCACTTTACAAATTAAAAGCAGAGGACTTTGAAATAATAGGTTATTCTAGAACT AATCTCGAATCAAATTTTAATGAACATATTTCCAAATTAGTAAACTATGACGAGGAGTTT TTGAAAAGAGTCAGATATATTTCTGGAAAATATGACAATTTAGAGGCACTGAAGCCTTTG ATTGATGAAAACTCTATTTGCTATCTTTCGGTACCTCCTTCACTTTACATATTTTTAATC AAACAACTGATTGAATTAAATGTAAGGAGAATTTGTTTAGAAAAACCTTTTGG…
>KI0AEA18YC11AHM1:269-847	192	21.7	2		3	ADP-ribosylation factor	>KI0AEA18YC11AHM1:269-847 MGGVVINRLKKLFHTSKPQQILMVGLDSVGKTTILYLLQNNNAIETVPTIGFNIEDIKIG NTTLKICDMGGQKKIRGLWKSYSDDSNGIVYVFDIADPEKWEEGKGYLIDIAKEKDVPVL IILNKIDLIGYNQSEIDNRVNIINEMCRESIPNTKFKIFPISAKVDNKEPYKAYFELENA FTWLNSAIEGKI	>KI0AEA18YC11AHM1:269-847 complete cds; ATGGGAGGAGTTGTTATTAACAGACTTAAAAAATTATTTCACACCAGTAAACCACAACAA ATACTTATGGTAGGATTAGACTCAGTTGGTAAAACAACTATACTTTACTTACTACAAAAC AACAATGCGATTGAGACAGTACCAACCATTGGATTTAATATTGAAGATATCAAAATAGGA AATACCACTCTTAAGATATGTGACATGGGAGGACAGAAGAAAATAAGAGGACTATGGAAA AGCTACAGTGATGATTCCAATGGAATAGTTTATGTCTTTGATATTGCTGATCCAGAGAAA TGGGAGGAAGGAAAGGGATATCTCATTGATATAGCTAAGGAGAAGGATGTACCA…
>KI0AEA18YJ18FM1:c(2130-3617)	495	57.9	5			Cystein tRNA ligase	>KI0AEA18YJ18FM1:c(2130-3617) MSEKEWKQPIPDKQVLKLFNSITKRKDEFIAKKDNKIKWYACGPTVYDSAHIGHARTYIS FDIIRSVLENYFGYDVNYTMNITDIDDKIIKKANEEGVKDTRIITKKYEHEFFEDLKALN VKYPTFVTRVTDYLEKINLFIEELESKGYAYESNGSVYFDLQKYKTKFKYPIFVPAGAID ESETDTEKKNKTDFVLWKKAKENEPSYPSKWGKGRPGWHIECSVMASDILGELDIHSGGI DLAFPHHENEIIQSQSYLDCKQWVNYFLHTGHLHIQGCKMSKSLKNFITIKDMLKDYTPR EIRMLFLIHNWNTDMEYSVDAMEYSKKVEQKIINFISTIESRIKNYSDILEHSFSRLVIT DNN…	>KI0AEA18YJ18FM1:c(2130-3617) complete cds; ATGTCAGAAAAGGAATGGAAACAACCAATACCAGATAAACAAGTATTAAAGTTGTTTAAT TCAATTACAAAAAGAAAGGATGAATTTATAGCTAAGAAAGACAATAAAATTAAATGGTAT GCCTGTGGACCAACAGTATATGATTCTGCGCACATTGGTCATGCAAGAACATACATCTCA TTTGATATTATAAGAAGTGTCTTAGAAAATTACTTTGGTTATGATGTTAATTATACTATG AATATAACAGACATTGATGATAAGATCATTAAGAAAGCTAATGAAGAAGGAGTAAAGGAT ACAAGAATTATCACTAAAAAATATGAGCATGAATTTTTTGAGGATTTGAA…
>KI0AEA18YJ23FM1:2601-3107	168	18.1		4	3	60S ribosomal protein L12	>KI0AEA18YJ23FM1:2601-3107 MDKAKVQQLKDDGFKILTLKVIGGEMPGPTLAQKAGPLGLNGKQIGEEIKKATAEFKGIK LHVMLIVKDRKATIELIPGTGALILKALREPVRDRKKVKNVLHNGSISMEDVLQIARIKK PLSNSNSFAGTVKEILGTCTSVGCKIEGKLPKQVIEDINSGLLNLPAQ	>KI0AEA18YJ23FM1:2601-3107 complete cds; ATGGATAAAGCAAAAGTACAACAATTAAAAGATGATGGTTTCAAAATACTCACTTTAAAA GTAATTGGAGGAGAAATGCCAGGTCCTACACTTGCTCAAAAGGCAGGTCCTTTGGGTTTA AATGGTAAACAGATTGGTGAAGAGATTAAAAAGGCAACTGCTGAATTTAAAGGAATAAAA CTTCATGTAATGTTAATTGTTAAAGACAGGAAAGCAACAATTGAACTTATTCCAGGTACA GGTGCATTAATTCTTAAAGCATTGAGAGAACCAGTTAGAGATAGGAAGAAAGTTAAGAAT GTCTTACACAATGGATCTATTAGTATGGAAGATGTTTTACAGATTGCCAGGAT…
>KI0AEA19YB16FM1:c(1-533)	177	19.3	4		2	Unknown	>KI0AEA19YB16FM1:c(1-533) MRRNLFHFLAILQILLILFAVKNVRSDENKDEEXDKEKDTEKDKEKEEGKESEKETSDKK IKTCGAGYTAECVAIGGLEEQEEEAPKDCTEYKVELVKEDQKAVDVNPECTEIAAEAKAK GLVPVSTFTLFTSPNTILSEGVPRNLLALTESLFMNAINHGGSETSPKGQKYVFLKG	>KI0AEA19YB16FM1:c(1-533) partial cds; ATGAGAAGAAATTTATTCCATTTCTTAGCTATTTTGCAGATATTACTAATATTATTTGCA GTGAAGAATGTCCGATCAGATGAGAATAAAGATGAGGAGAANGACAAAGAAAAAGACACA GAGAAAGACAAAGAAAAGGAGGAAGGAAAAGAGAGTGAAAAAGAAACTTCAGATAAGAAA ATAAAAACCTGCGGAGCAGGATATACTGCTGAATGTGTAGCAATTGGAGGACTTGAGGAA CAGGAGGAAGAGGCTCCAAAAGATTGTACTGAATACAAAGTTGAATTGGTAAAAGAGGAT CAAAAGGCTGTTGATGTAAATCCTGAATGTACTGAAATTGCAGCTGAAGCCAAGG…
>KI0AEA19YK16AHM1:c(108-947)	279	32.8	3			Serine/threonine protein kinase	>KI0AEA19YK16AHM1:c(108-947) MFIKNRRKIKNYEFITTIGEGRYSTVYKAKRDDEQIVAIKEVSKNSKLFNYLYVENERKN IKLIKPHENIIQHFEFLEDNESYYFVMEYIDGYSLRREITESIWSKNKEDLSFELKKSVI LQTIEAVXFLHSCNIYHCDIKPENIVLLKDKIKVLDFGCSYYSPDRFISFSKGVINSTPG VGAPEIVFVDPEITVDMEKVDVWGLGFLIYFTFSGNTPFTSRNSTETFLEVKNLKIKYTC VPKCITDICRAIFIKDIGKRLNLKELRELIYNLTEEEFK	>KI0AEA19YK16AHM1:c(108-947) complete cds; ATGTTTATTAAAAACAGAAGAAAAATTAAAAATTATGAATTCATTACAACCATTGGAGAA GGAAGATATTCTACTGTTTATAAAGCTAAAAGGGATGATGAGCAGATAGTAGCAATAAAA GAAGTTAGTAAGAATTCAAAATTGTTTAATTATTTGTATGTAGAAAATGAACGCAAGAAT ATTAAACTTATAAAACCTCATGAAAATATTATTCAACATTTTGAATTCTTGGAAGACAAT GAATCTTATTATTTTGTTATGGAATATATCGATGGATATTCTTTGAGGAGAGAAATTACT GAATCTATTTGGTCTAAAAACAAGGAGGATTTATCATTTGAACTTAAAAAA…
>KI0AEA1BG10FM1:c(122-331)	69	7.6	2			40S ribosomal protein S21	>KI0AEA1BG10FM1:c(122-331) MSVNQRLCSISGKIISRTDKSSVQLTFAVLNEDGRATNDILVYNICGSIRKNGRIDEALN EKLIESAKI	>KI0AEA1BG10FM1:c(122-331) complete cds; ATGAGTGTAAATCAAAGATTATGTTCAATTTCTGGTAAAATTATTTCTCGTACGGATAAA AGCAGTGTTCAACTTACATTTGCAGTTTTAAACGAAGATGGAAGAGCAACAAATGATATA TTAGTTTACAATATTTGTGGTTCAATAAGGAAAAATGGGAGAATTGATGAAGCATTGAAT GAAAAATTAATTGAATCTGCAAAAATTTAA
>KI0AEA20YI04FM1:1708-3270	520	58	10	7	10	T-complex protein 1	>KI0AEA20YI04FM1:1708-3270 MQNSGMKAYLLVKDVPSQVQTDNIRAAMTVASIVKTCLGPRAMQKMVLTRIGSIELTNDG NSILREIDVAHPAAKTLIELSKTQDEEVGDGTTSVILLAAQILNNMSDLLDNIHPIKITQ ALSKGLNLCLESLKLLTVDLKKDEEEKLNIIRSCVGTKLCSLLGIKMEELAYKAAKTVFS XNNGLKKIDLMNDLRVEKIVGXYRECEVLDGIILNKNIIHPQMRKEITNPRILVLDFPLE YKKGESQTNYEFKTADSFKRALEIEEENIKEMCDKINELKPDILLTEKGVSDLAMSLLFN YNITVIRRIKKTESNRIVKACGGFVAGSXEDLSEKVIGKNCQLFEYLKIGEEYYCKFSKC KNPKAC…	>KI0AEA20YI04FM1:1708-3270 complete cds; ATGCAGAATAGTGGAATGAAAGCTTATTTGCTAGTAAAGGACGTTCCTTCACAAGTACAA ACTGATAACATCAGAGCTGCAATGACTGTTGCTTCCATTGTAAAGACATGCTTAGGTCCA AGAGCAATGCAAAAAATGGTACTAACCAGAATAGGATCTATTGAACTAACGAATGATGGA AATTCAATATTAAGAGAAATAGACGTAGCTCATCCCGCAGCAAAAACTCTGATAGAATTA TCTAAAACACAGGATGAAGAGGTAGGAGATGGAACAACCTCTGTTATTCTTTTGGCTGCT CAAATCTTAAATAATATGTCTGATTTGTTAGACAACATTCATCCTATAAAAAT…
>KI0AEA22YB09FM1:c(323-1294)	323	35.9	7	5	3	Guanine nucleotide binding	>KI0AEA22YB09FM1:c(323-1294) MSTSRVLTETLVISNHKNAITGLEVLDFNNTEALCSSSRDGRVLVYNLRNDNEILREFNK HSHFINSIAVAKKAQKVIVVESDKIGRVFDLNSTEEIILQGHSSDVLCVAIDYLETKIVT GSVDKNIYIWNAEGKLEKMIAHTIENGHTDWITCVDFKPFDENEIISGSYDGTIKLWDIE KKELKGTFYDGKLVDDKTVIQKDGSMGVKALNISADGSLXAYGGRNGKVYIIELNGNNEL LTSFDVSEDITSLAFGLTEMILASGTKTKIFLWDVTSSEVLDTIDLAVYGGSCECMSLAW YGNKLVAGLKNGKMIFFEFFRRK	>KI0AEA22YB09FM1:c(323-1294) complete cds; ATGTCTACCTCAAGAGTATTAACTGAAACATTAGTTATCTCAAACCATAAGAATGCAATC ACTGGTTTAGAAGTATTAGACTTTAATAACACAGAAGCATTGTGTTCATCATCAAGGGAT GGAAGAGTTTTGGTGTACAACCTTAGAAATGATAATGAAATTTTAAGAGAGTTTAACAAG CATTCTCATTTCATTAACTCAATAGCAGTTGCTAAAAAGGCACAAAAGGTTATTGTTGTT GAGAGTGATAAAATAGGAAGGGTATTTGATTTAAATAGCACTGAAGAAATAATACTCCAA GGTCATTCATCTGATGTCTTATGTGTTGCTATTGATTACTTGGAAACCAAA…
>KI0AEA22YP05AHM1:c(1724-2962)	412	46.8			3	Histone deacetylase	>KI0AEA22YP05AHM1:c(1724-2962) MKRVAYFYDNQIGAFHYATGHPMRPLRVKMTHALITNYGLFNXMDVFKPEQATYKNLINF HSKDYVNFLQTVCKDNANEMNYDLQRFNVGEDCPIFQGLYDYCKITTGGTLAATLKLNNG DADISINWSGGLHHAKKSEASGFCYINDIVLGILELLKYNERVLYIDIDVHHGDGVEEAF YTTDRVMTVSFHKYGDYFPGTGNLNDIGILKGKNYSVNVPLKDGITDRNYESVFVPVIDK VIEMYKPSVIVMQCGADSLSGDRLGCFNLSHLGHAACLKHVKGYNIPMLVIGGGGYTIKN VSKAWAYETSVILDVEIPEELPFTEFYSHYGPDYKIGVPINQMRDFNTKKDIEVIIEAIH EN…	>KI0AEA22YP05AHM1:c(1724-2962) complete cds; ATGAAAAGAGTTGCATACTTTTATGATAATCAAATTGGAGCATTTCATTACGCTACAGGA CATCCTATGAGGCCTTTAAGGGTAAAAATGACACATGCATTGATAACGAACTATGGTTTG TTCAATGANATGGATGTATTCAAACCAGAACAGGCTACTTATAAAAATTTGATAAATTTT CACTCAAAGGATTACGTGAATTTTCTNCAAACAGTGTGTAAGGACAATGCTAATGAGATG AACTATGATTTGCAAAGATTTAATGTTGGAGAGGATTGCCCTATTTTCCAAGGGTTGTAC GACTACTGTAAAATCACAACCGGAGGCACACTTGCTGCAACACTTAAGC…
>KI0AEA23YD15AHM1:c(1876-2067)	63	7.4		3		40S ribosomal protein S29	>KI0AEA23YD15AHM1:c(1876-2067) MVDINIQKGPSPIYQSHDKPFGKGSRNCRSCFTYRGLIRKYELNICRRCFREYAXTIGFK KVD	>KI0AEA23YD15AHM1:c(1876-2067) complete cds; ATGGTAGACATCAACATTCAGAAAGGACCTTCTCCCATATATCAATCACATGACAAACCA TTCGGAAAGGGATCAAGAAATTGCAGATCATGCTTCACTTACAGGGGATTAATAAGAAAA TACGAGCTAAATATTTGCAGAAGATGCTTTAGGGAATATGCANAAACCATTGGCTTTAAA AAAGTAGATTAA
>KI0AEA26YG10AHM1:c(187-1800)	537	58.8	7	5	7	T-complex protein 1	>KI0AEA26YG10AHM1:c(187-1800) MKEMNLSGLFVGGEHLKGQTVRDKHENAIQSVASIICTSFGPLGLDKMCIDHTGEVTCTN DGATILKNMNLNDPSAKMMVDLAKQQDEEVGDGTTSVVLLAASLVEKGNQMIKRGIHPSN VISGYKFAFKESVNFIKKHLQVETGKLSQNILKSVVETSISSKIIKGESEHFSKIIVDAI KMIEDDKSNGDTKNFYDLNLVNILKKQGGSMKDSFLINGFALNCSLASTQMIKKIXNPKI LCISFSIRKVKLPLGIDIRIEDPDKLEEIRKKEISIMKERVRKIIKSGANVILTSGGIDD VYIKQFIDNECMAVRRVKEEDLAIIANAIGIPVISSLSDLEGEDISPHIDLCDSISVEDI SDR…	>KI0AEA26YG10AHM1:c(187-1800) complete cds; ATGAAAGAAATGAATTTAAGTGGTTTATTTGTTGGAGGAGAACATTTAAAAGGACAAACC GTGAGAGACAAGCATGAAAATGCAATACAAAGCGTTGCTTCTATTATTTGCACATCTTTT GGACCTCTAGGTCTTGATAAAATGTGTATTGATCATACCGGAGAAGTCACTTGCACAAAT GATGGAGCTACAATTTTGAAAAATATGAATCTAAATGATCCCTCAGCTAAAATGATGGTA GACCTAGCTAAACAACAGGATGAAGAGGTGGGTGATGGCACTACATCCGTTGTTCTTCTG GCGGCCTCTTTGGTTGAAAAAGGAAACCAAATGATCAAAAGGGGCATTCA…
>KI0AEA26YI22FM1:c(808-1188)	126	14.6	2	2	2	60S ribosomal protein L27	>KI0AEA26YI22FM1:c(808-1188) MLFSEKTFVVVLKGRYAGKKGLVLSSSTEKNRYLVVGIYKLPKPITEDMNEKTKAKRSKF GLFIKSYNGGHLLCTRYKSDLNINAADFENFKEPEQRKALIDKLRKIFEDGKKENKSKWL FTKLTV	>KI0AEA26YI22FM1:c(808-1188) complete cds; ATGCTATTTAGTGAAAAAACATTTGTTGTAGTATTAAAGGGACGTTACGCAGGTAAAAAA GGTTTAGTACTTTCATCATCAACAGAAAAAAACAGATACTTGGTAGTTGGCATATACAAA TTACCCAAGCCTATTACTGAGGATATGAATGAAAAAACTAAAGCAAAACGTTCTAAATTT GGTTTGTTTATCAAGAGTTACAACGGGGGTCATTTGCTTTGTACAAGGTATAAGAGTGAC CTAAATATAAATGCAGCTGACTTCGAGAACTTTAAGGAGCCAGAACAAAGGAAAGCTCTT ATTGATAAATTAAGGAAAATATTTGAGGATGGAAAGAAGGAAAACAAATCA…
>KI0AEA3YF10FM1:c(492-3524)	1010	119.2	2			Exportin 1	>KI0AEA3YF10FM1:c(492-3524) MSEIFDFTKPLNVAALDRIVLEAFDPQNEKKEESEQILVEFKEHPNSWSRVDTILKESSN PKTHFFALQILENAVKTRWVLFSMEQRNGLKTYVVQFILETSAQKENYILKRFNIILVEI LKKEWPKNWPSFISDLLNAXKTISMNVCRNSLEILKRLNEEIFEFSNDITTSKKILLQNQ FKTEYIQIFQLIKAILESPNSMDSNLIETTFSAFISFCKKMGKEFLYNTNIIELICSYLN SPHSISSIQCLREIIESNLEQIDIIDMNDSMVCDKFEKINTNEENYVSKMILMNREVVNF CKLYMEKFNEVKIHKAFNELDPLERDFIRELSYFFSLFYENNLLILEKHDLLTLKEGIEI LTKFC…	>KI0AEA3YF10FM1:c(492-3524) complete cds; ATGAGTGAAATATTTGACTTTACCAAACCTTTAAATGTTGCAGCTTTAGATAGAATAGTC TTAGAAGCCTTTGATCCTCAGAATGAAAAAAAGGAAGAATCAGAACAAATATTAGTTGAA TTTAAGGAACATCCCAACAGTTGGTCTAGAGTAGACACTATCTTAAAGGAGAGCTCCAAT CCAAAGACACATTTTTTTGCCCTACAAATACTTGAGAACGCAGTAAAGACCAGGTGGGTT CTTTTTTCTATGGAGCAGAGAAATGGACTTAAAACTTATGTGGTGCAATTTATCCTAGAA ACAAGTGCACAAAAGGAAAATTATATTCTCAAAAGATTTAATATTATTTTAG…
>KI0AEA3YL06AHM1:c(798-1583)	261	29	3		3	Fibrillarin	>KI0AEA3YL06AHM1:c(798-1583) MHKSRDIKSRTNQRMKEKKRGSVKSASNKVVIAPHAKFPGVFVCRGKEDVLATKNLVSGV SVYGEKRINAASNNEKIEYRVWNPYRSKLAAGIVCGIDNMFITPGSKVLYLGAASGTSVS HVSDIVGNEGTVYAVEFSQRSGRDLIKLAMKRKNIVPIIEDARHPYKYRMLVPMVDSIFS DVAQPDQSRIVALNASYFXKNKGGILISIKANCVDSTMPPQQVFANEIEILKKENVKPKE QITLEPFEKDHAIVVATYKPK	>KI0AEA3YL06AHM1:c(798-1583) complete cds; ATGCATAAATCACGTGATATTAAATCTAGAACAAATCAAAGAATGAAAGAAAAAAAGCGT GGTTCTGTTAAGTCAGCATCCAATAAAGTTGTGATTGCACCCCATGCTAAATTTCCTGGA GTTTTTGTCTGTAGAGGTAAAGAGGATGTGTTGGCAACAAAGAATTTGGTGAGCGGTGTC AGTGTCTACGGGGAAAAAAGAATTAATGCTGCTTCTAATAACGAGAAGATTGAATACAGA GTATGGAATCCATATAGAAGCAAGTTGGCTGCGGGAATAGTTTGTGGGATTGATAATATG TTTATCACGCCAGGAAGCAAAGTACTCTATTTAGGAGCTGCAAGTGGTACA…
>KI0AEA4YE16AHM1:2028-2426	132	15.3		4	5	60S ribosomal protein L32	>KI0AEA4YE16AHM1:2028-2426 MVEPLFPVVKTRKTNRTFNRFQSDRFKRVGTSWRKPRGIDNRVRKKYSGAIQMPRVGYGS DKITRNLVDGXRKVQIRNMDDLLAIASQNRFYAGEIAHSVGAKKRIELFYKAAELDIKLF NGEARLERKDND	>KI0AEA4YE16AHM1:2028-2426 complete cds; ATGGTAGAACCTCTATTTCCAGTTGTTAAGACACGTAAGACTAATCGTACATTCAATAGG TTTCAATCAGACAGGTTTAAGAGAGTTGGTACATCCTGGCGTAAACCAAGAGGTATAGAC AATAGGGTAAGGAAGAAGTATTCTGGAGCAATACAAATGCCAAGAGTAGGTTATGGATCT GATAAAATTACCAGAAATTTAGTGGATGGTTNNAGAAAAGTACAAATAAGAAATATGGAT GATCTTTTGGCTATTGCTTCTCAAAATAGGTTCTATGCTGGTGAGATTGCTCATTCAGTT GGTGCTAAGAAAAGAATTGAATTATTTTATAAGGCTGCTGAATTGGATATTAA…
>KI0AEA7YF20FM1:c(2933-3760)	275	31.2	3	4		Unknown	>KI0AEA7YF20FM1:c(2933-3760) MHILKKIFTXSIFMHLSMFMIHHILXSKKKASKELSEDGGDREKELQKRVTDLKKKLYNS GIINELVKMDLDDKIMGITLFEKGKFYEKGKTVIVNAANSQFSTGGGRLNKAVTDFVKSR NGIKNGEWKHLREIECDNEDYSGRIGVSEFDYGYVLHIVGLNAKDLKDGNIPIGKVDAYI YKLYKHAFIGIKEILERREKESEEESEQESEEESEGNDLGNVLVCFVSNGIYACSDEDKD GTKFSGNEFALRAQIGCLKAIKKYSKDLNIVLNSR	>KI0AEA7YF20FM1:c(2933-3760) complete cds; ATGCATATTTTGAAAAAAATATTTACCANAAGTATTTTTATGCATTTATCAATGTTTATG ATTCATCATATATTATNTTCAAAAAAGAAAGCCTCTAAAGAGTTAAGCGAAGATGGAGGA GATAGGGAAAAAGAGTTGCAAAAACGTGTTACCGATCTTAAAAAGAAGCTTTATAATAGT GGTATCATCAACGAATTAGTTAAAATGGATCTAGATGATAAAATTATGGGTATTACTTTG TTTGAAAAAGGGAAGTTCTATGAAAAAGGCAAAACAGTCATCGTCAATGCTGCAAACAGC CAATTCAGTACTGGAGGGGGACGTCTAAATAAAGCGGTTACAGATTTTGTT…
>KI0AEA7YJ14FM1:c(91-558)	155	17.9	2			Actin binding	>KI0AEA7YJ14FM1:c(91-558) MSQGAAGFTQCKAITDQVRIRKKFYFIFTIDPVNPLTYVAMKIRENDIQKKARDIIDKED AVKVFLEMRNQIKKEQGCFIVYDFPFYSEDRFLGNVLCLFSYIPENVSVLSKVAFSRASL DLPDQLGVAKHIQFHSVKDLDYSEIHKCISSLKRN	>KI0AEA7YJ14FM1:c(91-558) complete cds; ATGTCACAAGGAGCAGCAGGTTTTACTCAATGCAAGGCAATAACTGATCAGGTAAGAATT AGAAAAAAATTTTATTTCATTTTTACAATAGATCCAGTCAACCCTTTGACATATGTAGCT ATGAAAATCAGAGAGAATGATATACAAAAGAAAGCAAGGGATATTATTGACAAGGAGGAT GCAGTTAAAGTATTTTTGGAGATGAGAAATCAGATTAAGAAGGAACAGGGATGTTTTATT GTCTATGACTTTCCTTTTTACTCAGAGGATAGATTCTTAGGAAATGTTTTATGTCTATTT TCATACATACCAGAAAATGTTTCAGTACTCTCGAAAGTTGCTTTTTCCAGAGCT…
>KI0AEA8YA08FM1:3019-3537	172	19.9	2	3	3	Ribosomal protein L22	>KI0AEA8YA08FM1:3019-3537 MSRYQHTITDPANTVKSQIKDARVSFKNTRETSRVIQGLKINKAITYLNAVIKKEKCVPM RRYARGVSRTSQAKEFHTDRGRWPVKSCEFFLKLLKNLKANAKFREIDENELVLESVTVN KAKVIHGRLYRAYGRVNAFDSHPCHIQIVAKVIKENVPMISEEEKQKIIKSN	>KI0AEA8YA08FM1:3019-3537 complete cds; ATGTCCAGATACCAACATACCATAACAGATCCTGCAAACACAGTAAAGTCTCAAATTAAG GATGCAAGAGTTTCCTTTAAAAACACAAGAGAAACCTCTAGAGTAATCCAAGGACTTAAA ATTAACAAAGCAATTACATACCTTAATGCTGTTATTAAAAAAGAAAAATGTGTTCCTATG AGGAGATATGCTAGAGGAGTAAGCAGAACATCTCAGGCCAAAGAATTCCATACTGACAGA GGCAGATGGCCAGTTAAAAGTTGTGAATTTTTCTTAAAACTTCTTAAAAATCTAAAGGCA AATGCTAAGTTTAGAGAAATTGATGAGAATGAATTGGTGCTTGAAAGTGTGACT…
>KI0AEA8YD23AHM1:115-822	235	26.8		2		Proteasome subunit	>KI0AEA8YD23AHM1:115-822 MSDSRKNVNTFSPEGRLYQIEYAMKASNLGTTTLGLIIGDKGILISEKKVVNKFQIKDSV KKHHKVFDHIVIGASGISADAKSIVDKSRDYALYHHRIYNENVPVESMLKHLCSLALKFG EKDYSRKIFSRPFGSSILTXSYENEPKLYLFDPSGSYRRYNAKVLGNATQVLENELENKY SSMKEFDSGLLESLKIFKEVMRDPMSKENVEISVVCKDGVKFYNCDEIEKLILQI	>KI0AEA8YD23AHM1:115-822 complete cds; ATGTCTGATTCAAGAAAAAATGTTAATACCTTCAGTCCTGAAGGCAGGCTTTATCAAATA GAATATGCAATGAAAGCAAGTAATTTAGGCACTACTACTTTAGGTTTAATCATAGGAGAC AAAGGTATTTTAATTTCTGAGAAAAAGGTAGTAAATAAGTTTCAGATCAAAGATTCAGTA AAGAAGCATCATAAAGTATTTGATCATATAGTTATAGGAGCTTCTGGAATATCAGCAGAC GCAAAAAGCATAGTAGACAAATCACGTGATTATGCTTTGTATCATCATAGAATTTATAAT GAAAATGTACCNGTGGAAAGTATGTTGAAACATTTATGCAGCCTAGCTCTTAAGT…
>KI0AEA8YL07FM1:c(649-1233)	194	22.4	2			Dihydrofolate reductase	>KI0AEA8YL07FM1:c(649-1233) MTMESKLHLSEKIPNIIAAFTSKTRGIGYNNDLPWKRSLSMDLKWLNYLTXYKPNKVALI MGKNTFVSIRKPLDKRVNIVVSSQTFNDVVNVKSVDEALNYASQNNLIPVFFGGSRIFEE ALRMPCKVFFTVIQENDKIESDAFFPKYNILLDNITYEVNEILTKTNKDVNWMHENGEVR ENGYNFSFYVGINE	>KI0AEA8YL07FM1:c(649-1233) complete cds; ATGACAATGGAATCTAAATTACATTTAAGTGAGAAAATTCCTAATATTATAGCAGCATTT ACAAGTAAAACAAGAGGAATAGGATATAATAATGATTTACCCTGGAAAAGATCTTTATCT ATGGACCTAAAATGGCTTAACTATTTAACAANCTATAAACCAAACAAGGTAGCTCTTATT ATGGGAAAAAATACTTTTGTTTCAATAAGAAAACCCCTTGACAAGAGAGTGAATATTGTT GTATCCTCTCAAACTTTTAATGATGTAGTAAATGTAAAAAGTGTAGATGAAGCACTAAAT TATGCTTCGCAGAATAATTTGATTCCTGTCTTTTTTGGAGGAAGTAGAATTT…
>KI0AEA8YN09AHM1:1373-1912	179	20.7	2	2		60S ribosomal protein L6	>KI0AEA8YN09AHM1:1373-1912 MADLKKNYVTINNRQIRVLPERAGYYPADDMPLYLQKLEERNKPKERESRKDLVQGMVIV ALEGEFAAKRVVFLKQVDGFKALCCGPEPINKVPFFLIDERFLLKTSTVLDLKVDCENID INSVFECNKDLEISSNKTSNMVKIEEEVLKSVKKVKFMRCYLETLFNINENDGKVPTTF	>KI0AEA8YN09AHM1:1373-1912 complete cds; ATGGCTGATTTAAAGAAAAATTATGTTACAATTAATAACAGACAAATCAGAGTGCTTCCT GAGAGAGCAGGATATTACCCAGCTGATGATATGCCATTATATTTGCAAAAATTAGAAGAA AGAAACAAACCAAAAGAACGTGAATCAAGGAAAGACTTAGTGCAAGGTATGGTTATAGTT GCTCTTGAAGGTGAGTTTGCAGCAAAGAGGGTTGTTTTTTTGAAACAAGTAGATGGATTT AAAGCTTTGTGTTGTGGTCCTGAGCCAATTAATAAAGTACCCTTCTTTCTTATTGATGAA AGATTTTTATTGAAAACTAGTACTGTCTTAGATTTGAAGGTTGATTGTGAAAA…
>KI0AFA18DC02FM1:c(1143-3095)	650	74.9	2		4	VD40 domain	>KI0AFA18DC02FM1:c(1143-3095) MKFSXSIPLTKVKCLAVHPTQQLLYFGMYNGTVLIYDSVNLTLLHALSLGNIVRSISVNE EFIATGDDSGKISVFDTNYYKVNSKTIHSDFIRKVLIKDNLIYSSSDDCTIVISDLNLSR IGILEGHKHFVMDFMIVDSLLYSVSLDCSMGTFNLKSRKGNFTPLHENGINSITMFNKFI VTGSDDPSIKLISNFVTVSKIPFTSNVVKLINYEEMLLVCCENGEFSILSKELQTLFKVN LKTKLWDVKLKNNKMFLATDEGIKVYDYLKMNFGFVTDEKGFFIEGDSIFYTRFVDNAFL VKESKLPFEPESVSFSPNGKSLCILKDNTFNLLNTLGYRIKHSGECKEMSISNDLLVTLD DKG…	>KI0AFA18DC02FM1:c(1143-3095) complete cds; ATGAAGTTTAGTANAAGTATTCCTTTGACAAAAGTAAAGTGTTTGGCAGTACATCCTACA CAACAATTGCTATATTTTGGTATGTACAATGGAACTGTATTGATTTATGACTCAGTTAAC TTGACTTTGCTTCATGCACTCTCTTTAGGCAATATTGTAAGGTCAATAAGTGTAAATGAA GAATTTATCGCCACTGGTGATGATTCAGGAAAGATCTCTGTATTTGATACAAACTATTAC AAAGTAAATAGTAAAACAATACACTCAGATTTTATACGTAAAGTATTAATCAAAGATAAT TTAATTTACAGCTCATCTGATGATTGTACAATTGTAATATCTGACTTAAA…
>KI0AFA20CH11FM1:c(3521-4645)	374	42.8	4	2	3	Saccharopine dehydrogenase	>KI0AFA20CH11FM1:c(3521-4645) MRKYDIIVYGASGFTASFVIEHLLQKDVSIALAGRDEKKIRKNLQDISKAQDLEVFECEP KDAEIFTHLARLIINLAGPYIFSGEEIIKACLKTKTHYMDITGETFFIENIIKNYSKEAE KYGVALINCCGFDSVPADIGVEYLKDALQSNCKIESVMILKKAILNYTTYECLIHGLKNV GTXRKXRSKGVKKENKVKKYFYNENTKSYNVIFMGTDPSVVKRTQNANKSSNKFTAEYYA YFDVGSWFNLQLFKFFFLILLFLSKFNFGVKLLLNYPSFFTFGMIKKKRPNKSDLEKASF EIKFFGENQNERKNLTISGPDPGYKTTAICITNCAVSLLQCHSFEGGVFTPAQFFYPKNL HEM…	>KI0AFA20CH11FM1:c(3521-4645) complete cds; ATGAGAAAATATGACATTATAGTTTATGGAGCAAGTGGATTCACTGCAAGTTTCGTTATA GAACATTTATTACAGAAAGATGTAAGTATTGCATTAGCCGGAAGAGATGAAAAGAAAATA AGGAAGAACTTACAAGATATTTCAAAGGCACAGGATTTGGAAGTATTTGAATGTGAACCC AAGGATGCAGAAATATTTACACACTTAGCAAGATTGATCATTAATTTGGCAGGTCCATAC ATTTTTTCAGGTGAAGAAATAATCAAAGCATGCTTAAAAACAAAGACTCATTACATGGAC ATAACAGGAGAGACATTTTTTATTGAAAATATTATAAAGAATTACTCAAA…
>KI0AFA24CE05FM1:c(951-1478)	175	20.1			2	Calponin	>KI0AFA24CE05FM1:c(951-1478) MVDDKFKEQAIEWIQSILEVEIKDFYLDLKDGIILCKLMNEIMPGSCKISNFKLPFHQIE NVNQFIAAAKRLGVPDYENFELNDLYEAKSIKQVLICLSSVSRQATKLGWEGPVFGPKLS EQKKYNFSEETLRKGESMASLQEGFFVDMSSSTVNDGGIRRQITKDNNYLRNKDX	>KI0AFA24CE05FM1:c(951-1478) complete cds; ATGGTTGATGATAAATTTAAAGAACAGGCAATAGAATGGATTCAAAGTATTTTAGAGGTT GAAATAAAGGACTTTTACTTAGATCTAAAGGACGGTATTATTTTATGCAAACTTATGAAT GAAATTATGCCAGGAAGTTGCAAGATATCAAACTTTAAGTTACCATTCCATCAAATTGAA AATGTAAATCAATTTATTGCAGCAGCAAAGAGATTAGGTGTTCCTGATTATGAGAACTTT GAGTTGAATGATCTTTATGAAGCCAAGAGCATTAAACAGGTATTGATTTGCCTTTCATCA GTCAGTAGACAAGCAACTAAGTTGGGATGGGAAGGCCCAGTATTTGGGCCT…
>KI0AFA24CF10AHM1:439-651	71	7.6		4		40S ribosomal protein S16	>KI0AFA24CF10AHM1:439-651 MSKAIAGQKKTAHATSLCTKGNSFSITINKTSLNMTENALLQSKFHDVITKVGLNYFENL QFDITVKGGGS	>KI0AFA24CF10AHM1:439-651 partial cds; ATGTCCAAAGCAATAGCAGGTCAGAAAAAGACAGCACATGCCACTTCATTATGCACAAAA GGAAACTCTTTCTCAATTACCATTAACAAAACATCATTAAACATGACAGAAAATGCACTG TTGCAATCTAAGTTTCATGATGTTATCACTAAGGTTGGTTTAAATTACTTTGAAAACTTA CAATTTGATATTACCGTAAAGGGAGGAGGTTCA
>KI0AFA4AD04FM1:1129-1782	217	24.7	9			60S ribosomal protein L10	>KI0AFA4AD04FM1:1129-1782 MGRRPASCYRYIKNKPYLKSRFCRGVPDSKLVIYDLGKKKAGVMELPLCIHLVSRXRENL SAEALEAARISANRYMIKHAGKDFFHLKIRIQTYHVIRINKMLSCAGADRLQTGMRGSFG KPMGRVGXVEMGQIIMSVRTKECYKHVAIEAFSRAKNKFPGIQVIRESTLWGFTKLAKEE FLKAKGERNLLPSGNGVFLIKEKGNLENYFARKKKAF	>KI0AFA4AD04FM1:1129-1782 complete cds; ATGGGTAGAAGACCAGCAAGTTGCTATCGTTACATTAAAAACAAGCCTTATTTAAAATCA CGTTTTTGCAGAGGTGTTCCTGATTCAAAATTAGTAATTTATGACTTAGGTAAAAAGAAG GCAGGTGTTATGGAATTACCTTTATGCATTCATTTAGTGTCAAGGGANAGAGAAAATCTT TCAGCTGAAGCATTAGAGGCTGCTCGTATCTCTGCAAACAGATATATGATTAAGCACGCA GGAAAGGATTTCTTCCACTTAAAGATCAGAATACAAACTTACCATGTAATCAGAATTAAT AAAATGTTGTCTTGTGCTGGTGCAGACAGATTGCAAACAGGTATGAGAGGATCT…
>KI0AFA5DG12FM1:c(2847-3884)	345	39.7	9	18	15	Unknown	>KI0AFA5DG12FM1:c(2847-3884) MQSFSKNPVIAICACIIAIGVVITIGILKATFFPSSAKTSTPASTETTEKTATPEVTKQP KGKKTEMADNYLPIYYTCKLLEADKNDFDNLKFDGKEEIKELLNKVEDYHKNLSSFKKAT KXLLDKLELDIKKLGKEPGLFLSKLFNDITEEEIADKVKLEEHLKSDFVKKFCIIWEDDE NFYFDSVVSDLNQAIIAPKNDSVDVTILEGKNGSSKKILHMPERIIVLFEKIFESENIDD TKEYFFDIKYLKSAAKLLKIVEGKDETRNPKLTYEFYSTVGTDSASEDMSIMMKSDKSLK YFIREREEKLPADDTKIYPIFLICKKETPQNQRWYNWIPFIGRSR	>KI0AFA5DG12FM1:c(2847-3884) complete cds; ATGCAAAGTTTTAGTAAAAATCCAGTAATAGCAATCTGCGCTTGTATTATAGCCATAGGT GTTGTGATTACTATCGGAATATTAAAGGCAACATTTTTCCCCAGTAGCGCTAAAACCTCT ACACCAGCATCAACCGAAACTACCGAAAAAACAGCCACACCCGAGGTAACAAAACAACCC AAAGGCAAAAAAACAGAAATGGCAGATAATTATTTGCCTATATATTATACATGTAAACTG CTTGAAGCAGATAAGAATGATTTCGATAATCTTAAATTTGATGGAAAGGAAGAAATAAAA GAATTGCTAAACAAGGTAGAAGACTATCACAAAAATTTGTCATCATTTAAA…
>KI0AFA6BE05FM1:c(3781-4389)	202	22.5		2		Spore wall protein	>KI0AFA6BE05FM1:c(3781-4389) RETAKKVVNVRFLMSENLRQKYLAKGYEIEDKILKFTDELEKTLDKDLLSLETPMTIKFV PSFSTELPPGVDLDKCGTDMIELGDKLNFINEDDSLSSAIAIFSCKSDPYNNTFEVSGLK VPYVTHTLTTECTTRTLIFAETEQPKLKAVVTTALIKAAGVLMKNPLIFEEVNDGDNGVT YEIRVNSGVIESLASNECFYSP	>KI0AFA6BE05FM1:c(3781-4389) partial cds; CGCGAAACAGCTAAAAAGGTGGTTAATGTGCGATTTTTAATGTCTGAAAATCTTAGACAA AAGTACCTGGCGAAGGGGTACGAGATTGAGGATAAAATCTTGAAATTTACTGATGAACTG GAGAAAACCCTTGATAAAGATCTGCTATCACTGGAAACTCCGATGACTATTAAGTTTGTA CCGTCCTTTAGCACGGAATTACCTCCCGGGGTTGATTTAGACAAATGTGGAACTGATATG ATTGAATTAGGAGATAAATTAAATTTTATTAATGAGGATGACTCTTTATCCTCTGCGATT GCAATATTTTCATGTAAATCTGATCCCTACAATAATACCTTTGAAGTATCAG…
>KI0AFA7AB04AHM1:1177-2760	527	61.5	2	2	3	Phosphoric ester hydrolase	>KI0AFA7AB04AHM1:1177-2760 MTTKELILTDYSDKIIIEKKNSEFKTTILKNKPESNSKEQTLLMYGIYGALTLSKSSYLI CVTDADSVGVYNGELVYEIKKVSLVKYKTVAEENKSKKLWDYIFEEKNDAYEIGLIYKFF KMRGNYFSESNIYENNFSGGKNGFIFNYNLLNNLKKITDDYEHISLKCIFGSFVFRSMNG INFSLLSRRSRHRNGARFFNRGSDLNGYVSNFVETIQTVEFEGKQNHFVQIRGSIPLKWK HKVALKYNPDYVIEEASNSFKNSERKLKKNYGNVFYLNVTKNEGYEEKVYKEFDKQLQEN KCEYLHYNIARELSLKKGETFPDLEGRLKKVIDEYGFFTEDDKQRGVIRTNCIDSTDRTN VSQYII…	>KI0AFA7AB04AHM1:1177-2760 complete cds; ATGACAACAAAGGAGCTTATTTTGACAGATTATTCAGATAAAATTATCATAGAAAAAAAG AATTCAGAATTTAAAACAACCATTCTTAAAAATAAACCCGAATCTAATTCAAAGGAGCAG ACATTGCTAATGTACGGAATATATGGAGCATTAACACTATCAAAATCATCCTATCTCATC TGTGTAACAGATGCAGACTCTGTCGGTGTATATAATGGAGAGTTAGTTTATGAAATTAAA AAAGTATCTCTTGTGAAGTATAAAACTGTAGCAGAAGAAAATAAGAGTAAAAAATTATGG GACTATATTTTTGAGGAAAAGAATGATGCATATGAAATTGGACTTATCTATAA…
>KI0AFA7BE09FM1:603-1232	209	24.3			2	Synaptobrevin	>KI0AFA7BE09FM1:603-1232 MTILYCQIQNKNDLQILTGAISTHGASLNNNNSIFKELQSVISKIPNKTDNFYNFKCSEG KYLFYIKIENTLIYSCITDTTNTQSTTLNYFANIEAIFKKVYSFDKKNYSFFNDSIKEST NKFNKDSKFIEVGADLEKTRGMYADSLNLLLQRGENLKTINLLAEKLKFASEELKRNSRN MYLDTFVSKYKIYAVIVVILFILFYFLMK	>KI0AFA7BE09FM1:603-1232 complete cds; ATGACAATACTTTACTGTCAAATACAAAATAAAAATGATTTACAAATTTTAACAGGAGCT ATTTCTACTCATGGAGCATCCTTAAATAACAATAATAGCATATTTAAAGAACTTCAATCG GTTATTTCTAAAATTCCTAATAAAACAGATAATTTCTATAACTTTAAATGTTCTGAGGGA AAATATTTATTCTACATTAAAATAGAAAATACATTGATTTATTCATGTATAACAGATACA ACTAATACTCAATCTACTACTCTTAACTACTTTGCTAACATTGAAGCTATTTTTAAAAAA GTATATTCATTTGATAAGAAGAACTATTCATTCTTTAATGATTCAATAAAGGAAT…
>KI0AFA7CB01FM1:c(714-1007)	97	11.4		2		Ribosomal protein L36e	>KI0AFA7CB01FM1:c(714-1007) MLRKKLKSLRVKYKVTPLTGVEQLPRPNQKKRVITDELKNVRAIVSEICGLAPYEKKAVD LIKRDQERKCRRFLKKRLGSLKRSRSKFDQLAELAKE	>KI0AFA7CB01FM1:c(714-1007) complete cds; ATGTTAAGGAAAAAACTAAAGAGTTTAAGAGTAAAATATAAAGTAACACCATTGACTGGT GTAGAACAATTACCACGTCCCAATCAAAAAAAGAGAGTAATTACAGATGAATTAAAGAAC GTTAGAGCAATTGTAAGTGAAATATGTGGATTGGCTCCATATGAGAAGAAAGCTGTTGAT TTAATCAAAAGAGATCAGGAAAGAAAATGTAGAAGGTTTTTAAAAAAGCGACTTGGTTCA TTAAAAAGATCAAGATCTAAATTTGACCAGCTAGCTGAATTAGCAAAGGAATGA
>KI0AFA7DA06FM1:194-1747	517	60.1	2	2		Sec1-like	>KI0AFA7DA06FM1:194-1747 MIYTAQKERILTFLNINDTSPWKILILDEKTQEILGPLIRVNELRDLNITSHFSIASKRY PIKDVAAIYFLDASKENIQAIESDIEKELYSSYHLNFLNSISRESLENLANALSEKRKGY FIKSVYDQFLDFLSLQENLFTFNCVNSYLHKIEETKLINSLFGVFLTLKEAPFIIYEKNN EKIADKLIKKIKNFSLIKDTRKKPLLILLERDFDLKTPLEHVWTYAALIDDLLEFKNNKV MIKKENKTFDLDPSDEFWLENKDEYFPVVAEKVEKELTEYKKEMAIRCVDEKSDQKKIEE TLEKVPELAKKKSSLNMHMNICLSLVDIIXKRSIDDFYRIEKSSYKKKDLLEVSEKGDEN DILRLGIS…	>KI0AFA7DA06FM1:194-1747 complete cds; ATGATTTATACAGCACAGAAAGAAAGAATACTTACATTCCTAAATATTAATGATACGTCT CCTTGGAAAATACTTATACTTGATGAAAAAACACAAGAAATTTTAGGACCTTTGATACGT GTTAATGAGTTAAGAGACTTAAATATCACAAGTCACTTTTCTATTGCATCTAAAAGATAT CCAATAAAAGATGTTGCTGCAATTTACTTTTTAGATGCATCTAAAGAGAATATACAAGCA ATAGAATCTGATATAGAGAAGGAATTATATTCCTCCTATCACTTGAACTTCCTTAATTCC ATCTCTAGAGAAAGTTTAGAAAATTTAGCAAATGCTTTATCTGAAAAAAGAAAAG…
>KI0AFA8BB11FM1:1189-2560	456	51.8	9	4	3	Acetyl-coenzyme A synthetase	>KI0AFA8BB11FM1:1189-2560 MKETAIDKLSYEEKHKLSITNREKFFGYYADKLLTFAEPYSQVYNNSLTEAKWFTGGKLN ACYNCVDRHVLQTPDKVAIIYSDNDDKVIQYTYNDVLHNVLIYANLIQSLPLPKNPCITI YLPMSDEACFIALACARLGIPHNVVFGGYSSESLMKRMIDCDSSVLFTTKKVKRENKVID FEEKAMSAKYDKLTHIVFIDLEMKVKFPKNYKEIVKENKSEKFTEKISKNSSLTLIDFKK QTDVKFIKCVDVESENHLFYLYTSGSTDKPKGLIHTTAGYLLHIGLSLMNSFNYEKSSTM LCTADLGWITGHSYCLYAPLLLGSTSVIINGSPFFPNNLRLFNLVDKFNVTHLYTAPTAI RMLKKII…	>KI0AFA8BB11FM1:1189-2560 partial cds; ATGAAAGAAACAGCAATTGACAAGTTATCCTATGAAGAAAAACATAAATTATCTATTACA AACAGAGAAAAATTTTTTGGATATTATGCAGATAAGCTACTTACATTCGCAGAACCATAT TCACAAGTATATAACAACAGCCTTACAGAAGCAAAATGGTTTACTGGAGGAAAGCTGAAT GCTTGTTACAACTGTGTTGACAGACATGTTTTACAGACACCGGATAAGGTAGCAATCATT TATTCAGACAATGATGATAAGGTTATTCAGTACACCTATAATGATGTACTACACAATGTA CTTATTTATGCAAACCTAATTCAAAGCTTACCACTTCCTAAAAATCCTTGCATTA…
>KI0AFA8CG01FM1:c(110-904)	264	30.3	5	2	5	Protein domain specific binding	>KI0AFA8CG01FM1:c(110-904) MQKEELQTLLFSASVSERAERYEEMVQDVKDAIDLASKETIPLGLKGHSLFSVAYKNLAG SRRASWRXLCAEQTKYEKGSQFYRVIDEKISVVIXELCDICEEALSTIDAKILQMDDVKN NRESXIFFMKMKGDYYRYKAEVEEGEALNKSIESAKVAYEEAHNQAILLPPTSPVRLGLA LNFSVFHYEILKKTDLACNMARKSFEDAITELDNLSEEHYKDTTLIMQLIRDNLTLWTSQ PEHSQENIXEKPTEEINHDEGNFN	>KI0AFA8CG01FM1:c(110-904) complete cds; ATGCAAAAAGAAGAATTACAGACATTACTTTTCTCAGCAAGTGTAAGTGAGAGAGCAGAA AGATACGAAGAAATGGTCCAAGATGTAAAAGATGCAATTGATCTTGCCTCTAAGGAAACC ATACCTCTAGGATTAAAGGGGCATTCCCTTTTCTCTGTAGCATACAAAAATTTGGCTGGA TCGCGTAGAGCTAGTTGGAGANTGCTATGTGCTGAACAAACAAAGTACGAAAAAGGATCG CAGTTCTACAGAGTAATCGATGAAAAAATATCAGTGGTAATAAANGAATTGTGTGATATT TGTGAAGAAGCTTTAAGTACAATCGATGCTAAAATTTTACAGATGGATGATGT…
>KI0AGA11BB01FM1:c(870-1538)	222	24.8	3		3	Small GTPase	>KI0AGA11BB01FM1:c(870-1538) MAVQKQTYKIVLVGDGGTGKTTFIKKILDGIFITEYNATCGADVSLVNFSTNYGIDLTFE VWDTAGQELKSKLSDAYYIGAHAAMIFYDVTSSITYTNFPHWQRRXVDVCFGETQIPIIL CGNKVDCSNRKVKEKMIARTLKSGNLMYTEISAKTNYNFEMPFLALARKLTGKDDLTFVS NLNLKPADLPIDPKSVEDSNKFMQELAAVSENINLQDDEDFL	>KI0AGA11BB01FM1:c(870-1538) complete cds; ATGGCAGTACAGAAACAAACATACAAAATAGTTTTAGTTGGAGACGGAGGAACAGGAAAA ACAACTTTTATTAAGAAAATATTGGATGGTATTTTTATCACTGAATACAATGCAACATGC GGTGCTGATGTGTCTTTAGTAAATTTTAGCACCAATTATGGAATTGATCTTACCTTTGAA GTGTGGGACACAGCTGGACAAGAACTTAAAAGTAAGTTGAGTGATGCCTATTACATTGGA GCACATGCTGCTATGATTTTCTACGATGTAACCTCTTCAATAACATATACCAATTTCCCA CACTGGCAGAGAAGAANTGTGGATGTTTGCTTTGGAGAAACACAGATTCCT…
>KI0AGA15CC04FM1:2872-3522	216	24.2	5	5	6	Ribosomal protein S3	>KI0AGA15CC04FM1:2872-3522 MRKQNPLLVSHIQKGLMHAELDEFFSIELKEEGYGGMDIKLHEMPVQITIRVNKPEDVMG DKKSRLNLIKHLLMQRFPLLSSGVEINVEMIKNKGLCPMTQADFIRVKLFSGIPFRRAVH AAMKSIKDGGAQGCVIIISGKLKGQRAKSVKYQQGLMIHTGNDRKLFVKEAISTVLLKQG VIGIKVKIMLPYDPTGINGPSREICDKITIFEPKQN	>KI0AGA15CC04FM1:2872-3522 complete cds; ATGAGAAAACAAAATCCTCTATTGGTAAGTCACATACAAAAAGGATTAATGCATGCAGAA TTAGATGAATTTTTTTCTATTGAATTGAAAGAAGAAGGTTACGGTGGTATGGATATCAAA TTACATGAAATGCCAGTTCAAATTACAATAAGAGTTAATAAGCCAGAGGATGTAATGGGT GATAAAAAAAGCAGGTTGAATTTAATCAAACACTTGTTAATGCAGAGGTTTCCTTTGTTG AGTTCTGGTGTTGAGATCAATGTTGAGATGATTAAGAATAAAGGCCTATGTCCAATGACT CAGGCTGATTTCATCAGGGTCAAATTATTTAGTGGCATTCCATTCAGAAGAGC…
>KI0AGA15CH05AHM1:c(3284-3685)	133	15.3		8		Ribosomal protein L24	>KI0AGA15CH05AHM1:c(3284-3685) MKFNKNVSSSRRKQRKAHFTANQAERRIRMSSTLSKELRAKYGFRSFPVRTQDKVTVMAG KFKKLQGVVTAVRRKEYKVYVDSCENTLSNGKKQPVGIDASNLRIDEFCMENGRQGLLEK KAEKRKVIAVEEN	>KI0AGA15CH05AHM1:c(3284-3685) complete cds; ATGAAATTTAACAAAAATGTATCCAGTTCAAGAAGAAAGCAGAGAAAGGCACACTTTACT GCAAATCAAGCAGAAAGAAGAATAAGGATGTCTTCTACTCTTTCAAAAGAATTACGTGCT AAATATGGATTTAGATCATTTCCAGTCAGAACACAGGATAAAGTCACAGTTATGGCAGGT AAATTTAAGAAATTGCAAGGAGTAGTCACTGCTGTTAGAAGGAAGGAATACAAAGTGTAT GTTGACTCTTGTGAAAACACTTTATCCAATGGTAAGAAACAGCCAGTTGGTATAGATGCA TCCAATCTAAGGATTGATGAATTCTGTATGGAAAATGGAAGACAAGGTT…
>KI0AGA15DF12FM1:1-1002	333	40.2		3		Unknown	>KI0AGA15DF12FM1:1-1002 PIIFICYISSFFVKKINIRKRKDAYLSAGLPLMLEMLKKIEFKSAFHDEDEYRKNSFIRV SFDYLNGNKKEIEKLYKCVFIDEFFCNNKYGIMLGSLLANLQENRMVFLPSKYPSYAWYY LENFFDETLKNKPILEYYFTLFKTKTLLIRDSRPYICSFAYDVEFGITFEKTVKNIWNRI NNTSIINKEFGNNGVKFGKYLFLIFKNEVYESEINKLLKSELKVYDHEFELLFLGVSDPE ELVFDIYDNETGFKMQANVDVCNFAVFKNLNYSPYEKQSIKEERLKKEKDNKEKEEKERE EKEREEEERAERKRRKKEKREREERKKSDGKKE	>KI0AGA15DF12FM1:1-1002 partial cds; CCTATAATATTCATTTGCTACATTTCCTCATTTTTTGTTAAGAAAATTAATATAAGGAAA AGAAAAGATGCATATTTATCCGCTGGCTTACCATTGATGCTGGAGATGTTGAAAAAAATA GAATTCAAAAGTGCTTTTCACGATGAAGATGAATATAGAAAAAATTCTTTTATCAGAGTA TCATTTGATTACTTGAATGGAAACAAAAAAGAAATCGAAAAGTTATATAAATGTGTATTT ATTGACGAGTTCTTCTGCAATAACAAATATGGAATAATGTTAGGAAGTTTATTAGCAAAC CTTCAAGAAAATCGTATGGTGTTTTTGCCTAGTAAATATCCTTCATATGCATGGTAT…
>KI0AGA16AB12AHM1:2031-2963	310	35.8	4	3	2	Lysosyme-like domain	>KI0AGA16AB12AHM1:2031-2963 MLIHLISVLLCFLNEASAVCGTRHHHKHHSHHSSHHSHHSRDPRKKVLVIKCVSSSSSSS SSSSSSSSSSSSSSSSDSNSICHPCRSSSSSSSSSSSSSSSSSDSDSSSICHRRRSSRRC RPSRRSHFSERKYVRTVIHFLKKVYWVKGTKHIPEERRVKGMLRYFYREFGRNPHLLIIF TANTIFCTSGYTRLVGPYCDGQKRWRCRGILQIYGKSNYELLAEITGDDIWIXXPQRLAS LSRRAVHASVKFFKYLLENKCSKRRISFYSVLKLLNTREVQRKWKRCYVKNFENREDVYR ELRRRLLRDC	>KI0AGA16AB12AHM1:2031-2963 complete cds; ATGCTTATACACTTAATATCTGTGTTACTTTGCTTTTTAAACGAGGCATCTGCTGTTTGC GGAACAAGGCACCACCACAAACATCATTCTCATCATAGTAGCCATCATAGTCATCACTCA AGGGATCCACGCAAAAAGGTTTTGGTAATAAAATGCGTATCTAGCTCAAGCTCATCATCC TCAAGCTCATCCTCATCTAGTTCTTCTAGTAGTTCCTCCAGCAGCTCTGATAGCAACAGC ATTTGCCATCCATGCAGGTCAAGTTCAAGTTCCTCTTCATCATCATCGTCATCAAGTTCC TCCTCCAGTGATTCTGACAGTAGCTCTATCTGTCACAGACGTAGATCAAGCC…
>KI0AGA1CA03AHM1:555-1151	198	23	3	6		Ribosomal protein L13	>KI0AGA1CA03AHM1:555-1151 MCQEEIIIDGTDHIAGRLGSYIAKSLLEGKKVTVICAESIKLTGPIHRRKLSYKDFLNKR CLVNPRRGPYHWKQPSKYFMRVVKRMLPYKIKRGATALSNLTVYDGFPEEFINEKIMVYP SALLEYKADPVRKSSTLGELLSCFGWKHAEITDKLKSKVLSKLDERNAKIEQRNNKIEEF VNSNEFKKLFTKELENYE	>KI0AGA1CA03AHM1:555-1151 complete cds; ATGTGTCAAGAAGAAATTATTATTGATGGTACTGACCACATTGCAGGTAGACTTGGCTCA TATATTGCTAAAAGTCTTTTAGAGGGCAAAAAGGTAACTGTGATATGCGCAGAATCCATT AAGCTTACTGGTCCCATTCACAGACGTAAATTATCTTACAAGGACTTTTTAAACAAAAGA TGCTTAGTTAATCCAAGAAGAGGACCTTATCATTGGAAACAACCCTCTAAATATTTTATG CGAGTAGTTAAGAGAATGTTACCTTACAAAATAAAAAGAGGAGCAACTGCACTCAGCAAT TTGACTGTTTATGACGGATTCCCTGAAGAATTCATTAATGAAAAAATCATGGTT…
>KI0AGA1CD07AHM1:c(766-1488)	240	27.9	4	6		60S ribosomal protein L7	>KI0AGA1CD07AHM1:c(766-1488) MSTAKGMTEATELRLAYEAKIQKMTEEANTFFAERIIKNKELAKQKTDEYVKLYAEEKKN EDKMIAEYREKNIFYAPKEPEYILCVRIKGVNKNPAKIRKTLELLRLHKPNHAVIVRNTH QMRNMIQKVNAYIAFGFADYKLIRELVYKRGLAKVNKARVTLTNEVVEDHFEGEIRTVEE LIHQIIMGTELFTKAANFLWPFTLQPPRKGFGGRKIKNIAEGGSTGNHLFKIGDLVRRMI	>KI0AGA1CD07AHM1:c(766-1488) complete cds; ATGTCAACTGCCAAAGGAATGACTGAAGCAACTGAGCTTAGGCTTGCTTATGAAGCTAAG ATACAAAAAATGACTGAAGAAGCTAATACCTTTTTTGCAGAAAGAATAATTAAAAATAAA GAACTAGCTAAGCAAAAGACAGATGAGTATGTTAAATTATACGCAGAGGAAAAAAAGAAT GAAGACAAGATGATTGCCGAGTATAGAGAGAAAAATATTTTCTATGCACCCAAGGAACCT GAATACATCTTATGTGTTAGAATTAAAGGTGTAAATAAAAATCCTGCAAAAATAAGGAAA ACACTTGAATTGTTGAGACTTCATAAACCTAACCATGCAGTTATCGTAAGA…
>KI0AGA4AB01AHM1:2123-3049	308	35.4	2	2	2	Aldo-keto reductase	>KI0AGA4AB01AHM1:2123-3049 MLSQKTVTLNTGYTMPLVGLGTWLIRNYADVKLALNNAVDLGYRHIDTAFKYKNEKEIGE ALKEIFSSGKVKREEMFITTKLHQMYHKNIKEGLRRSLKDLQLDYVDLFMIHWPVSFKRV PEDDYEMESDFDEVDHELDDYNVVELWKGLEELVHSGKVRSLGICNHGIKNTKLILNSCK IRPAXAQIEFHPYLQQPELINFYKKEGIAIMGHSCLAGGFNPGDKPRLLEDPVILNISKR NGMSPVQVVLSYAVQNGIGVIPKAIEKSWQSENLKLKELSKEEIESIKGIDKNYRFSDHP KYGPERFS	>KI0AGA4AB01AHM1:2123-3049 complete cds; ATGTTATCTCAAAAGACTGTTACTCTAAACACCGGATATACAATGCCATTGGTAGGATTA GGCACATGGCTAATAAGAAATTATGCTGATGTAAAGTTAGCATTAAATAATGCAGTAGAC TTAGGATACAGACACATTGACACTGCCTTTAAGTATAAGAATGAAAAGGAAATAGGAGAA GCACTTAAGGAGATATTTAGCTCAGGCAAAGTAAAGCGAGAAGAGATGTTTATTACCACT AAATTGCATCAAATGTATCATAAAAACATTAAGGAGGGTCTTAGGAGGAGTCTTAAGGAT TTACAGTTGGATTATGTTGATTTATTTATGATTCACTGGCCTGTAAGTTTTAA…
>KI0AGA4AF09FM1:c(1698-2786)	362	40.6			2	Regulator of chromatine condensation	>KI0AGA4AF09FM1:c(1698-2786) MSIYGFGSNVSSQLGPSDEVSTSKPIKLDFFDDKKILSMESGYLHTLVLTDKGLFSWGCN DDGQLGREGDDEEFLEIKIPKILVGRFMTDKNIIQKKNKILFNKSTEIVKIQAGGSFSAI LTKKGHLFLTGTFRDSHGVFGLTREKVNSKIPIPVMSRVKDIKAGKDFLLILTSRNELFA VGNNDFQQIRDHPFRKNESLFPRKIYSNVKYFGCGASHYIFITKDLKIHKRGLNNFNQIN LPDKLDNLTKETKCKILGGSFTSFILLDDKLYSLGMNKDGQLGIGKKSELEELSFVTDKV SDIKCRMDFALLTKEDTLYSFGTSNFGENGFDNDLLIPTPLNFKNINHFSVGADFSIVNG DI	>KI0AGA4AF09FM1:c(1698-2786) complete cds; ATGTCAATATATGGTTTTGGTTCTAATGTATCGTCTCAATTAGGTCCATCAGATGAAGTA AGCACATCTAAGCCAATAAAATTGGATTTTTTTGATGATAAGAAGATATTATCCATGGAA TCAGGCTATCTTCATACTCTTGTTCTCACTGATAAAGGGCTATTTAGCTGGGGATGTAAT GATGATGGTCAATTAGGTAGAGAAGGGGATGATGAGGAATTTTTAGAGATAAAGATTCCT AAAATTCTTGTTGGAAGGTTTATGACAGATAAAAATATTATTCAAAAGAAGAATAAAATA CTATTTAATAAAAGCACTGAAATTGTAAAGATACAGGCAGGAGGATCCTTC…
>KI0AGA5BB12FM1:1569-2132	187	22.1		2		Proton-transporting ATPase	>KI0AGA5BB12FM1:1569-2132 MRQNVTQDVERMIKFMKHEVSQKIDELKAKANEEYKTEKKRIIEENTSKLQEEYTKKRKE LGNKRVTEKSNLLRKSRMLFLKEKEEIINNVFAKVNDKLKKCKLTESMVKKTPNLGVIYC LEKDVSTVKRVFNDVQIKLLNDSFVGGIISTNADNTIIHDNSFLMRLNIAKEKYMKYISN FLFKENN	>KI0AGA5BB12FM1:1569-2132 complete cds; ATGAGACAAAACGTAACACAAGATGTTGAAAGAATGATAAAGTTTATGAAGCATGAAGTC AGTCAAAAAATAGATGAACTAAAGGCTAAGGCTAATGAAGAATATAAAACTGAGAAAAAA AGGATTATAGAGGAAAACACCAGTAAATTACAAGAGGAGTATACAAAGAAGCGTAAGGAA TTAGGTAACAAAAGAGTGACTGAGAAGAGCAATTTACTAAGAAAGAGTAGGATGCTATTT TTAAAAGAAAAGGAAGAGATAATTAATAATGTTTTTGCTAAAGTAAATGATAAACTTAAG AAATGTAAGTTAACTGAATCTATGGTTAAAAAAACTCCTAATTTGGGTGTTATT…
>KI0AGA5CF04AHM1:c(281-895)	204	22.7	2			Proteasome subunit	>KI0AGA5CF04AHM1:c(281-895) MSNIWEYYGGSSLALKGKNCTLLISDKRLGKGSITTSTAFNRIHQITPYTYVCLPSFIPD SQKLVSLLIKNKNLFKYTENRYMSPQEISALLSYMLYDKRFMNYITDPIVAGVLGDTPYI CGMDSLGCMNDQDNFVAAGTAYTNLIGGCEAVFTENLEPEQLFEVGTKLFLSAIERDALS GWGVETVLITPGKVVKRRIKGRMD	>KI0AGA5CF04AHM1:c(281-895) complete cds; ATGTCAAACATATGGGAATATTATGGAGGATCTTCTTTAGCATTAAAAGGTAAAAACTGT ACACTTTTAATATCTGATAAACGCTTAGGAAAAGGCAGCATTACTACATCAACTGCATTC AACCGTATTCATCAAATAACCCCTTATACATATGTTTGTTTACCTTCCTTTATACCTGAT TCACAAAAATTAGTATCTTTACTCATAAAGAATAAAAATTTGTTTAAGTATACAGAGAAT AGATATATGTCACCACAAGAAATTAGTGCTTTACTTTCTTACATGTTATATGATAAAAGA TTTATGAATTACATAACTGATCCTATTGTAGCAGGTGTATTAGGAGATACTC…
>KI0AGA6DH02AHM1:c(117-824)	235	27.8		3	2	RAN GTPase activating protein	>KI0AGA6DH02AHM1:c(117-824) MSFKEDPEEKAGNEVKEERVSEPLKTEEEDTPNESKLENKDNESIKQFSSEKFSAVKDEK EEETDEKKVEKKTSPFLAKQDTSAHGMEEIDKVQIKIEQINYEKNNIKDNILLREKCKLF RMNQTTKKFELRGEGEIFVTEEYESKMYKISMIRDQIKTFGCNHFIDPRSECVEVKS	>KI0AGA6DH02AHM1:c(117-824) complete cds; ATGTCATTTAAAGAAGATCCAGAAGAAAAAGCAGGTAATGAAGTTAAGGAAGAAAGGGTT AGCGAACCATTAAAAACTGAGGAAGAGGATACTCCTAATGAAAGTAAATTAGAAAACAAA GACAATGAATCAATTAAACAATTTTCTTCAGAGAAATTCTCCGCTGTAAAGGATGAGAAG GAAGAGGAAACTGATGAAAAGAAGGTAGAGAAGAAGACTTCTCCATTTCTTGCTAAACAG GATACTTCTGCTCATGGTATGGAGGAGATTGACAAAGTGCAAATAAAGATAGAACAAATT AACTATGAAAAAAATAACATTAAAGACAATATTCTCCTTAGAGAGAAATGTA…
>KI0AGA7DE03FM1:320-1243	308	35.5	6		3	Unknown	>KI0AGA7DE03FM1:320-1243 MISLFLSLIFSLENNEMHYLQPEGCDNRYFTLSENNLELSGNGTKLGLADCEQDWCMLQT ENKESLCIDGVKFKKCNEENKERDRFKLIPVEKNYFQITANGKVTDFKNKCLIVKSCTDN TVFLGKCGGEDTIDKFKFVNKVEMPEVNVQVDDKSKLRVQEGTDKNDKNTKNIIIGSISS ESSTSSDDSEIHLVKKRPKVLVDSQPKEEHHNKPKKEKERDIIKELKEKDKECDELKEKE KKPKEINNDKLKKEKDKECDDNKNKPKKKIQVPMKDKDISVEQLGIDDSIDRINQLTSDI KQLLNCKD	>KI0AGA7DE03FM1:320-1243 partial cds; ATGATTTCTCTATTCCTTTCTCTAATATTCTCTTTAGAAAATAATGAAATGCACTATTTA CAACCTGAGGGATGTGATAACAGGTACTTTACTCTCTCTGAGAACAATTTAGAATTGAGT GGTAATGGTACAAAATTAGGATTAGCTGATTGTGAGCAGGATTGGTGTATGTTACAAACG GAAAATAAAGAAAGTTTGTGCATAGATGGGGTTAAGTTTAAAAAATGTAATGAGGAAAAT AAAGAAAGGGACAGGTTTAAACTCATACCTGTAGAAAAAAACTATTTCCAGATCACTGCT AATGGTAAAGTAACTGATTTTAAAAACAAATGTTTAATTGTTAAGTCATGCACTGA…
>KI0AGA8BF12AHM1:c(20-376)	118	14.2		2		60S ribosomal protein L35	>KI0AGA8BF12AHM1:c(20-376) MKILAEELRAKTIPELETFISELKSECLRLRQQKNSHTIRPKEIREARKNVARAMTIRTE KLYEEAWNKHKNDKVLPKELRPKLTRAKRLALTEKQVNRRERHYGGYRKSKEGLFFLF	>KI0AGA8BF12AHM1:c(20-376) complete cds; ATGAAAATACTTGCAGAAGAGCTAAGAGCAAAGACTATTCCTGAATTGGAGACATTTATA TCAGAATTAAAATCTGAATGTTTAAGATTAAGACAACAAAAAAACAGTCATACAATTAGA CCAAAGGAAATTAGAGAAGCAAGAAAAAACGTAGCACGTGCTATGACAATTAGAACTGAG AAGTTGTATGAGGAGGCTTGGAATAAACATAAGAATGATAAAGTTTTACCTAAGGAGTTA AGACCTAAACTTACTAGAGCTAAAAGATTAGCTTTGACTGAAAAGCAAGTCAACAGAAGA GAGAGGCATTATGGGGGTTACAGGAAATCAAAAGAAGGTTTATTTTTCTTATT…
>KI0AHA11YP20FM1:c(797-1297)	166	19.5			2	Synaptobrevin	>KI0AHA11YP20FM1:c(797-1297) MIIANLILKEDKLIKEEYFLSSFSLFTRKSIXEFIKLISKELYKDCPNKLTEYTHTFDST NYYFYTKKXNDITVVLTIKNEDTSLTEIINKINTELKQCDTRNDTLDEVNKELEETKNIL KLTLDSVMQRGEKLDKLVEQSEELSIQSKALFKAAKKQNSWCCKFS	>KI0AHA11YP20FM1:c(797-1297) complete cds; ATGATAATAGCTAATTTAATTTTAAAAGAGGATAAATTAATTAAGGAAGAATATTTCTTG TCTTCATTTTCATTATTCACTCGTAAATCAATAANAGAATTTATTAAACTCATTTCAAAA GAATTGTATAAAGATTGTCCTAATAAGTTAACAGAATACACTCATACATTTGATTCTACT AATTATTATTTTTATACAAAGAAAAGNAATGATATTACAGTTGTATTAACAATAAAGAAT GAGGATACTTCATTAACTGAAATAATTAATAAAATAAATACTGAATTAAAGCAGTGTGAT ACAAGGAATGATACATTGGATGAGGTTAATAAAGAATTAGAAGAAACCAAA…
>KI0AHA17YD09FM1:293-793	166	19.7		2	2	Ferritin	>KI0AHA17YD09FM1:293-793 MEQWVKRSSELLSKQLNNEYYAYYFYTACSSYFDMTNVELTGLKKYFSKMAKEELDHGKG IVEFMNSRNLRISFLEIKSVSTDFKGIVDVFDQSIQFEEKVLKDITEIYKEAEDNNDYTI TTFLDPYVIEQVRSIKELNTYKVNAERCTDPLGIYLFDQQFIKKRK	>KI0AHA17YD09FM1:293-793 complete cds; ATGGAACAGTGGGTTAAGAGATCAAGTGAATTACTGTCTAAACAGCTGAATAACGAATAC TATGCATACTATTTTTACACGGCGTGCTCTTCATACTTTGATATGACTAATGTAGAACTT ACTGGGTTGAAAAAGTATTTTAGTAAAATGGCTAAGGAGGAATTGGACCATGGTAAGGGA ATAGTTGAATTTATGAACTCAAGAAATTTAAGAATATCTTTTTTAGAAATTAAAAGTGTT TCTACTGATTTCAAAGGCATAGTGGATGTATTTGATCAATCTATACAATTTGAAGAAAAG GTTTTGAAGGATATAACTGAAATATACAAAGAAGCTGAGGATAATAATGATTATA…
>KI0AHA20YJ13FM1:712-1573	286	31.5	2			Unknown	>KI0AHA20YJ13FM1:712-1573 MNLHKYTQASILTLILMLRSTLSASHAQKLLKARIEHAESNLIKVKGGHKVSKEVEKHYA STSTSSSTEEEEEEFLSESEGESEVSEEEIKQGKKKHKYSASTSSSAEEEQEEAPVSKKK TKPEASKKEIKKGKKEQKYSASTSTSSSAGEEQEEATVSKKKNKPEASIKEIKKGKKEQK YSASTSTSSTAEEEEEKASVSKKKTKLEASKKDIPKGTKKEVPLKISSRELKPQPSSSKK TSATPIPGLSYKSSSKKEKKPEHIKRGAKAKKTTKTPTITPSQKVK	>KI0AHA20YJ13FM1:712-1573 partial cds; ATGAATTTACATAAGTATACTCAAGCAAGCATTTTGACTCTAATTTTAATGCTACGATCG ACTCTTTCTGCAAGCCATGCACAAAAATTATTAAAAGCTAGGATAGAACATGCCGAATCT AATCTTATAAAAGTAAAAGGTGGTCATAAAGTTTCTAAAGAAGTGGAGAAACACTATGCA TCTACTTCAACATCTTCAAGTACTGAGGAGGAAGAAGAAGAATTTCTATCAGAGTCTGAA GGCGAATCAGAAGTTTCCGAAGAAGAAATAAAACAAGGAAAAAAAAAACACAAATATTCT GCATCTACATCTTCAAGTGCTGAGGAAGAGCAAGAAGAGGCACCTGTATCAAAGA…
>KI0AHA21YI21AHM1:c(1115-1579)	154	18.1		2		40S ribosomal protein S11	>KI0AHA21YI21AHM1:c(1115-1579) MQEITRKDKTFPQQSQAKYIVNKEQKRHVKNIGLGFVAPQTAINGTYIDKKCPFTGNVSI RGRXLKGEVYKMKQERTIVVRKNYFHYVPKYKRFERRNSKFSVHLSPCFLGLVNVGDIVT IAETRPLSKTKRFVVVDYQSKKKRDDDFIEFNES	>KI0AHA21YI21AHM1:c(1115-1579) complete cds; ATGCAAGAAATTACTAGAAAAGACAAAACTTTCCCACAACAGTCTCAAGCCAAATACATA GTCAATAAAGAACAAAAAAGGCACGTTAAGAATATAGGGCTTGGATTTGTTGCTCCTCAG ACCGCAATTAACGGAACATACATTGATAAAAAATGTCCCTTTACTGGTAATGTTTCTATC AGAGGACGTNTCTTGAAGGGTGAAGTTTATAAGATGAAGCAAGAAAGAACAATTGTTGTT CGTAAAAATTATTTCCACTATGTTCCTAAATATAAGAGATTTGAAAGAAGAAATTCAAAA TTTAGTGTCCATTTATCACCCTGTTTCTTAGGATTAGTTAATGTTGGTG…
>KI0AHA23YF24AHM1:c(342-1157)	271	30.5	7	8	6	Ribosomal protein S24	>KI0AHA23YF24AHM1:c(342-1157) MSKGIRKHLKRLHAPKSWRLDKTGGKYAPMPTVGSHPRRESIPLSILLRRYLKVAPSMKE LVYVLGKKIILVNGVVRTDTTYPLGIMDVLTIQSTNEHYRVMYDVFKKFVLHKIDAEESN IKVCKVIKKKICKKNVPYIYTADGYSFRYCDPKIKTNDSLIVDIKEMKVIGFLPYANDMK VFVKKGKNAGCAGTITSIEKHDAKVDFVHIVDSKGRSFATKVDNSIVIGDQEKTYVSLPA GEGIKLSEVDKSNERFGGAVVSNSKVQVDEE	>KI0AHA23YF24AHM1:c(342-1157) complete cds; ATGTCTAAAGGTATAAGAAAACATCTCAAAAGACTTCATGCACCAAAGTCATGGAGACTT GATAAAACTGGTGGTAAATATGCTCCTATGCCCACTGTGGGTTCACATCCAAGAAGAGAA TCTATTCCTCTTTCAATATTACTTAGAAGGTATCTAAAAGTAGCTCCTTCAATGAAAGAA TTAGTTTATGTTTTGGGAAAAAAGATTATTTTGGTCAATGGTGTTGTTAGAACCGATACA ACCTATCCATTAGGGATTATGGATGTTCTTACAATCCAAAGCACAAATGAACATTACAGG GTAATGTATGATGTTTTTAAGAAATTTGTATTACATAAGATTGATGCTGA…
>KI0AHA25YD07FM1:c(1284-4064)	926	106.2	2			Ubiquitin-like modifier	>KI0AHA25YD07FM1:c(1284-4064) MQEIDESLYSRQLYVLGHEAMQKMLKSKVLIIGCDGLGQEIAKNICLAGINELHILDNEC IKEEDICTSFFFKKEDIGKRRDATFLPHVKMLNPYVNVKIVNEISINYESIICVNKSIDY MIECNNKARENEGTFIGCQVKGLFSQVFCDFNDSFYVLDPTGETMSICNINDIDENGVLT TVENERHNLEDGDVIKISENGIYENEVFEVKVISPFKLQLLDNKVETVAQGGIFEQQKKA KTMKFLSLKESMINPSILDFDYEFPKKPRIIHNCFMTLNTFINERAREPYIRNDEDANYF YNLYEKLFGKEEEMFINLIKTFCKQVRGQFMPIISVIGGFVAQEALKACSSKFTPLNQFF YFD…	>KI0AHA25YD07FM1:c(1284-4064) complete cds; ATGCAGGAAATAGATGAGTCATTATATTCAAGGCAATTATATGTTTTAGGACATGAAGCT ATGCAAAAGATGCTTAAAAGCAAAGTATTGATCATTGGTTGTGATGGGTTAGGGCAGGAA ATAGCAAAAAACATCTGTTTAGCAGGTATAAATGAGTTGCATATTTTAGATAATGAATGC ATAAAGGAAGAGGATATTTGTACATCATTTTTCTTTAAAAAGGAAGATATTGGTAAAAGA AGGGATGCTACATTTTTACCACATGTTAAAATGTTAAATCCATACGTTAATGTAAAAATA GTAAATGAAATAAGCATAAATTATGAATCAATCATATGTGTAAATAAAAG…
>KI0AHA25YI02FM1:1340-2320	326	36.3	9	5	5	60S ribosomal protein S4	>KI0AHA25YI02FM1:1340-2320 MISQVNCYNTDGQTVEKTLEVSDVFRVPIRADLIQDAFRCLNMARRQPYAVSPLAGMQHS AHSWGTGRAMARVPRVSGSGTRRAGQAAFANFARKGRLAHPTKVTRRWQRKFNLNAKRHA IAMGIAASAVPSLLQSRGHVIDNLKSVPLVISNKVNETSKTKEAVQILKNFGLKDQLEKV SNNVKIRAGKGKARNRRYKMKKGILIVYKEKTSMVKAFRNIEGVDLIGVDRLNIIDLCPG GQAGRLILWVEDAFEALSDIYGKFYEEAKGKKGYCLPTSITSAEDVEAVFYTDAVQKILN KFDLIAKTKAIRDPKELAEINSYFIN	>KI0AHA25YI02FM1:1340-2320 complete cds; ATGATTAGTCAAGTAAACTGCTACAACACAGATGGACAAACTGTAGAAAAGACCTTGGAA GTATCCGACGTTTTTAGAGTTCCTATTAGAGCTGATTTAATTCAGGATGCATTTAGGTGT CTAAACATGGCAAGGAGACAACCTTATGCAGTCTCTCCTTTGGCAGGTATGCAACATTCT GCCCATTCTTGGGGTACTGGTAGAGCTATGGCAAGAGTGCCAAGAGTTTCTGGAAGTGGT ACAAGAAGAGCAGGTCAGGCTGCGTTTGCAAACTTTGCAAGAAAGGGAAGATTGGCTCAT CCAACTAAAGTAACCAGAAGATGGCAAAGAAAGTTTAACCTTAATGCTAAGAG…
>KI0AHA26YB10FM1:3774-5711	645	74.9			2	Alpha-trehalase activity	>KI0AHA26YB10FM1:3774-5711 MLFFITLISSXKVEINTSMTDSVDNITDYTDINMLLAVQLLLPKVDSKDFVDRPTNKPLY KVKKEFSRIEEKLGITSMKNLNSYSVVRLLNLNLDKVVGENIYDEEKVTYDVLSLRNKHL SKIDILKKFLAENFLKVGSDITDHVPEDWKENPAFLKALKNKDVLETAKALVFKWKELSR KSVNFKKGERSTLLELPHPFIIPGGRFREYYYWDTYWILEGLIICEMDKSAENILKNFIH VIKKYGYIPNGLRKYYLFRSHPPFFPSMLLKLYNIKGGKYNSLILGEGLDMAIKEYEFFN KYRTITVSDEDNNMYDLNYYHVKTDFPRPESFGEDVLTYKNQTYMSGEEVYSNLKSGAES GWDFSS…	>KI0AHA26YB10FM1:3774-5711 complete cds; ATGCTATTTTTTATTACACTAATATCTTCATNAAAGGTGGAAATAAATACAAGTATGACT GATTCAGTTGATAATATAACTGACTATACCGATATAAACATGCTATTAGCTGTGCAACTT TTACTTCCTAAAGTAGATTCCAAGGACTTTGTAGATAGACCTACAAATAAACCCTTGTAT AAAGTAAAAAAAGAATTTAGCAGAATTGAAGAAAAATTAGGAATTACATCTATGAAAAAT TTAAATTCCTATTCTGTTGTTAGATTATTAAACCTTAACTTAGATAAGGTTGTGGGAGAG AATATTTATGATGAGGAAAAGGTTACTTATGATGTCCTAAGTCTGAGAAATAA…
>KI0AHA2YJ06FM1:3265-4584	439	49.1	7	2	7	Tubulin beta chain	>KI0AHA2YJ06FM1:3265-4584 MREIIHLQTGQCGNQIGSKFWEVLSEEHAINGDGVYVGNKPEQLERINVYFSESSSKKYV PRAILVDLEPGTMDTVKQGPLGPLFRPDNFIFGQSGAGNNWAKGHYTEGAELVDMVMDSV RKEAENAECLQGFQITHSLGGGTGAGMGTLLISKIREEFPDRMMCTFSVVPSPKVSDTVV EPYNATLSIHQLVENADETFCIDNEALYEICSKTLKLTNPGYGDLNNLVSYVMSGITTCL RFPGQLNADLRKLAVNMIPFPRLHFFIVGFAPLVARGTSQYRNYTVAELTSQMFDSKNMM AASDPKNGRYLTVAAFFRGNISMKDVDEQMLSVQTKNNKNFVEWIPNNVKTAVCDIPPSG LEMSATF…	>KI0AHA2YJ06FM1:3265-4584 complete cds; ATGAGAGAAATAATTCATCTTCAGACAGGACAATGTGGTAACCAAATAGGATCTAAATTT TGGGAGGTGTTGAGTGAAGAACATGCAATTAATGGTGACGGTGTATACGTAGGCAATAAA CCAGAACAATTGGAAAGGATAAATGTATATTTTTCAGAATCTTCTTCGAAAAAGTATGTT CCCAGAGCTATTCTAGTAGATTTAGAGCCTGGAACAATGGACACAGTGAAACAAGGCCCT CTAGGACCTCTTTTTAGGCCAGATAACTTTATATTTGGACAATCCGGTGCTGGTAATAAT TGGGCAAAGGGACATTATACAGAAGGAGCTGAATTAGTTGATATGGTAATGGAT…
>KI0AIA10YB11AHM1:c(2072-2506)	144	16.3	2			40S ribosomal protein S13	>KI0AIA10YB11AHM1:c(2072-2506) MGRMHTGGKGVSGSIKPYHMVKPSWVTKSNQEVTDVIVGLARKGVKPTEIGKILRDEHGI GYVKPVLGKRLVKVLKENNVAPAIPEELDSCIKRCMSIRAHLSTFKNDKNAKYRLILAES KMYRILKYYKRTKQVPEDFXPYSK	>KI0AIA10YB11AHM1:c(2072-2506) complete cds; ATGGGAAGAATGCATACTGGTGGAAAAGGTGTAAGTGGTTCAATTAAACCATATCATATG GTTAAACCCTCTTGGGTCACAAAGTCTAACCAAGAAGTTACTGATGTAATTGTAGGTTTG GCTAGGAAGGGAGTTAAGCCAACTGAAATAGGTAAAATATTAAGAGATGAACATGGAATT GGTTATGTTAAACCAGTTCTTGGAAAACGTCTTGTTAAAGTTCTAAAGGAGAACAATGTA GCACCAGCAATACCTGAAGAGCTTGATTCTTGTATTAAGAGATGTATGAGTATCAGAGCC CATCTGAGTACCTTTAAAAATGATAAGAATGCAAAGTATAGGCTTATAT…
>KI0AIA10YH19FM1:18-455	145	16.7	4	6		N-acetyltransferase activity	>KI0AIA10YH19FM1:18-455 MNKEIKLRTLKKEDYSGFLKVLHNLTQVGEISKNDFDERLDILNKNDDYTLLVAEIDGKV VGSGTLFIEYKFIHSLAKKAHIEDIVVDKEYQGHGIGKMIVKRLVQLAEEKGCYKTALCT AQDKIPFYKKCGFEPKETEMVIYHK	>KI0AIA10YH19FM1:18-455 complete cds; ATGAATAAAGAAATAAAGCTTAGAACATTAAAAAAAGAAGATTATTCGGGATTTTTAAAA GTACTTCATAATCTTACACAAGTGGGGGAAATATCTAAGAATGATTTTGACGAAAGACTA GATATCTTAAATAAAAATGATGATTACACATTATTAGTTGCAGAAATCGATGGGAAGGTA GTTGGTTCAGGGACATTATTTATAGAATATAAATTTATACATTCACTTGCTAAAAAGGCA CATATAGAGGATATAGTGGTTGATAAAGAGTACCAAGGACATGGGATTGGAAAAATGATA GTTAAAAGATTAGTGCAGTTAGCTGAAGAAAAAGGTTGCTACAAGACTGCTTTATG…
>KI0AIA10YM10FM1:54-797	247	28.3		2		Unknown	>KI0AIA10YM10FM1:54-797 MNKLHYLIAFSLLQYHLSSAVVKKKHAIKMKSKHKESKSANKSSSDEESQFTDESSSNEE YSVTRESSSNEESSVTNESSSNEEYSITNESSSNEEHEPVKKHSSKKKSPSSKKSSFDEE SLTNFCFIESAFQLLKNYKDDFKGVVAVKSNLIQKIFTKIQNKASMDHLKINFAKFIKKL ETNLIEIGEQNDTAELISIFFDRLVRNENLIHSSFIKKFCLVTSTHKRYKIQATFDNLLE KIKIHDS	>KI0AIA10YM10FM1:54-797 complete cds; ATGAACAAGTTACATTATTTAATTGCGTTTTCACTTTTGCAATATCACCTTTCATCAGCA GTTGTTAAAAAGAAGCATGCTATTAAAATGAAAAGCAAGCATAAGGAATCTAAATCTGCC AACAAATCAAGTTCCGATGAAGAATCTCAATTTACTGATGAATCTAGTTCTAATGAAGAA TATTCTGTAACAAGAGAATCTAGTTCTAATGAAGAATCTTCTGTAACAAATGAATCTAGT TCTAATGAAGAATATTCTATAACAAATGAATCTAGTTCTAATGAGGAACATGAACCAGTT AAAAAGCATTCTTCTAAAAAAAAATCTCCCTCGAGTAAAAAATCTAGCTTTGATGA…
>KI0AIA12YE15AHM1:300-1167	288	32.2			2	Hydroxymethylglutaryl-CoA synthase	>KI0AIA12YE15AHM1:300-1167 MDSKITECGIVDIAVQLSHYYCDVKDIAKYFNIDEGKLTVGLGLEEASGCALNEDAVTLG LSAIKKLMERNNLEPKDIGRLEVGTESNWDGSKSFKTYLMSLFETNKNISGCDTTNACYG GTNALLNAMYWVESSFWDGKYAIVVCTDTCFYDDKNLIPLAGSAACALLIGKNPVFKFYT GLIEHCFSNTYDFSKPRHSYPYPFLDGKMSVEIYKNSFNHLFDSLKNKSMTEDSFDHICL HTPYPKLPVKICKENNISSXKLEKSIXFSKKVGNQCTASLYLSLYSLI	>KI0AIA12YE15AHM1:300-1167 partial cds; ATGGATTCAAAAATAACCGAATGTGGAATAGTTGATATTGCAGTCCAATTATCACACTAT TATTGTGATGTAAAAGACATAGCTAAGTATTTTAATATTGATGAAGGAAAGCTTACTGTT GGTTTGGGATTAGAAGAGGCAAGTGGTTGCGCTTTAAATGAAGATGCTGTTACTCTAGGA TTGTCTGCAATTAAAAAACTTATGGAAAGAAATAACTTAGAACCCAAAGATATTGGCAGA TTGGAAGTAGGAACAGAATCCAACTGGGATGGATCTAAATCTTTCAAAACCTATTTGATG TCACTTTTTGAGACGAACAAAAATATCAGTGGATGTGATACTACTAATGCTTGT…
>KI0AIA13YP22AHM1:2361-3788	475	52.8		4	2	Metalloexopeptidase activity	>KI0AIA13YP22AHM1:2361-3788 MISHTERKYRTEGPKGFLVLFTKNEKEFEFITEIPQEQLAKIKETLELTYASEKDTRTIF IKENSDYDIICAVAIKKDDLFSIRKAGSSGYKVLNSLKCVEMVLPVGYKAKWLVEGAMLA SFEFDYLKKEKKELMKISPQKVCEEYEEGSRIAYHQNFARFLGEVPANLMTPTIFAEQIK EFLKDKKIEFREYGKEFAQENNMNLFLSVSQGSNESLKFLHLSYRGKSTDSVDVALVGKG VTFDXGGISIKPSSKMEDMKLDMMGAATICSAISLICEKNLPINVDCFIPLTENLPSGTA TKPGDVFFSMKGVSVEIENTDAEGRLILADAMTYAQKFKPTYMIDVATLTGAIVIALGSV YTGLF…	>KI0AIA13YP22AHM1:2361-3788 complete cds; ATGATTTCTCATACAGAAAGAAAATATCGCACAGAAGGTCCAAAAGGATTTTTGGTGCTA TTTACTAAAAACGAAAAGGAATTTGAATTTATTACTGAGATTCCACAAGAGCAACTTGCT AAGATTAAAGAAACATTGGAGTTGACCTATGCTTCAGAAAAAGATACCAGGACAATATTT ATTAAAGAAAATAGTGACTATGACATAATTTGCGCCGTTGCTATTAAAAAGGATGATCTG TTTTCTATTAGAAAGGCAGGGTCCTCCGGGTATAAGGTTCTTAATTCATTAAAATGTGTT GAAATGGTATTGCCCGTTGGTTATAAAGCAAAATGGTTAGTCGAAGGTGCTA…
>KI0AIA13YP22AHM1:c(198-1565)	455	51.3	6	4	3	6-phosphogluconate dehydrogenase	>KI0AIA13YP22AHM1:c(198-1565) MDVGLIGLGVMGENLILNMEEKGYKVSVFNRTTSKTHCFIEKHKNKNISGHETLKDFVNS LTLPRKIILLIKSGDAVDSMIDNLIPLIAKNDLIIDAGNSFYEDTEKRYAKYKGKFLFLG VGISGGELGARHGPSIMVGGDMEGWNNIKPIFEQISAKSDNKPCCAYFGNSSSGHFVKMV HNGIEYCEMQLISEVYFLFKKSKMTNQRISEIFEKWLSEQELNSYLLEITQIILKREDNL IDKIMDKASQKGTGMQCVSTALNYSTVCTLMNDAVFSRIISSKKEMREHISKSYENVIDE DVCIDEKIVKSXFLMAKAVAYVQGYNFMLEMARIMNWNINLQETSQIWKNGCILRGGFLD VMV…	>KI0AIA13YP22AHM1:c(198-1565) complete cds; ATGGATGTTGGTTTGATAGGATTAGGAGTAATGGGAGAAAATCTGATACTAAATATGGAA GAAAAAGGATACAAAGTAAGTGTATTTAATCGTACTACCAGTAAAACACACTGTTTTATA GAGAAACATAAAAATAAGAATATTTCAGGGCATGAAACTTTGAAAGATTTTGTAAATTCT CTAACTTTACCTAGGAAAATAATATTGTTGATAAAAAGCGGTGATGCAGTTGATTCAATG ATTGACAACTTGATTCCCTTAATTGCAAAAAATGACTTAATTATTGATGCCGGAAATTCT TTTTATGAGGATACTGAGAAGAGATATGCAAAGTATAAAGGAAAGTTTCT…
>KI0AIA13YP22AHM1:c(7015-7737)	240	28		5		Unknown	>KI0AIA13YP22AHM1:c(7015-7737) ELSVKLFCEETKSLNFMLYQYLIRNDKDYLTKAVNYLRSRQYMSRYSSLTSPAVVMRALM KELIYEQLDIEYKSGFIFGSEVYEKIDTKAPFVKHYCVITKINEDRYYTDILVSSPLYDY DSTIRSGLDMHVILATKEGSFNSENINIPKKIVSLISMNRSFKYSIRFSDLNQMRVVLYN GKPYQASSMIMHDVGFFSSHFKNFGGPYLDENDLQKIKKLTFPSNFYLSVVVSKEEEEGN	>KI0AIA13YP22AHM1:c(7015-7737) partial cds; GAACTTTCAGTAAAACTATTTTGTGAAGAAACCAAGAGTTTAAATTTTATGTTGTACCAA TACTTAATTAGAAATGACAAGGATTATCTAACTAAAGCTGTAAACTATTTAAGATCTAGA CAATATATGAGCAGATATAGTTCATTAACATCACCTGCGGTTGTAATGAGGGCCCTTATG AAAGAATTAATATATGAACAACTTGATATTGAGTACAAAAGTGGATTTATATTTGGAAGT GAGGTATACGAAAAAATAGACACAAAAGCCCCTTTTGTAAAGCATTATTGTGTAATTACT AAGATAAACGAAGATAGGTATTACACAGATATTCTAGTATCCTCGCCATT…
>WAQ68440	417	45.5	6			Unknown/Polar tube protein 7	>AaPTP7 MILFGIYVIITTVQGKIENTVVKIIHEGTNGNRNAIKPQGDNVVGSNDLREDNTEWIIAREKGNKDNFVEISPSGDQTKRLIVDNNGNLKMEPKSSNNLVKWEVKEENNHHTIKFGNRCLTMDDDLGVKAKDCIPNDVTQRFMITARTDRTRKKYPKVRRRGRHSHRSISSVEIQSTSTDDHEIEGRAYVMPRQLQVRSELVPMDDTENVHYTITSTEVVKSILTLSDTTLKTIYETKTQFVTSTITETKSLDYTKTITSTTTLTNTTTTTIEEVVKPKKKEPKVAIEEVPQIKEPPNKLKAEEIEKKKIENIKDSVELISNVLDKQDSDVFEPTNKIQDYVKMFDGDKDTDLITIPKPDMFSEPKSTPKPSACQQPLLIDLRNMYPNNKC…	>AaPTP7 ATGATATTATTTGGTATATACGTAATAATAACAACAGTACAGGGAAAGATTGAAAATACTGTTGTAAAAATTATTCATGAAGGAACTAACGGGAATAGGAATGCTATTAAGCCTCAGGGAGACAATGTTGTTGGTTCTAACGATCTTAGGGAAGATAATACTGAGTGGATTATTGCCAGGGAGAAAGGAAACAAAGATAACTTTGTGGAAATAAGTCCTTCGGGAGATCAAACTAAAAGACTCATTGTAGATAATAATGGAAATCTTAAAATGGAGCCAAAGTCCTCTAATAATTTGGTAAAATGGGAAGTAAAGGAGGAAAATAATCATCACACAATTAAATTTGGGAATAGGTGCTTAACAATGGATGATGATTTGGGAGTCAAAGCTA…
>KI0AIA16YM14AHM1:c(1-442)	146	17.2	2			Metal-dependent protein hydrolase	>KI0AIA16YM14AHM1:c(1-442) MKLITHSGTFHCDDVLSTAMXKLIYPTAEVIRTRDEEIIKTGDIVYDVGRIYDVKTNRYD HHQRGFTKTFSDKYTNLCSSAGLVYMEFHEQLFLIFNLKRDNEFYERIYNEVYEKYFLGV DSVDNGVIHTSNYRIRSICEVVSSFN	>KI0AIA16YM14AHM1:c(1-442) partial cds; ATGAAATTAATTACACATTCAGGAACATTTCATTGTGATGATGTTTTATCAACGGCAATG NTAAAATTAATTTACCCTACAGCAGAGGTAATAAGAACGAGGGATGAAGAAATCATTAAG ACAGGAGATATAGTCTATGATGTAGGAAGGATATATGATGTTAAAACAAACAGATATGAT CATCATCAGAGAGGATTTACTAAAACATTCTCAGATAAGTATACTAACCTATGTTCTAGT GCTGGATTAGTTTATATGGAATTCCATGAACAACTATTTTTGATATTTAATTTAAAAAGG GATAATGAATTCTATGAGAGAATATATAATGAAGTATATGAAAAATATTTCTTA…
>KI0AIA17YK24FM1:c(5100-8096)	998	117.2	9	4	7	Isoleucine tRNA ligase	>KI0AIA17YK24FM1:c(5100-8096) MHKKVEFPKIEEEIIKLWNKXKAFEKSKEISKXRPEYVFYDGPPFATGLPHYGHILSGTV KDTIARFYFMQGYQMEKKFGWDCHGLPVEYEIDQKLNITTRKEVFDMGIAKYNAECKNIV LKYTKDWEIVVERMGRWIDFDGYKTMDLGFMESVWHIFSLLYKKDKVYKGHRVMPYSTAC STPLSNFEANQNYKEVSDPSILVSFPLLVNDLSENEEVNLVAWTTTPWTLPSNLALLVNK DFEYSIFRINNNPPLYVMLKERVSFYFKEFEEIKTIKGSDLLMKEYKPCFNHFTSLREKG FFRVFHANFVSKEDGTGIVHCAPGFGEDDYNTLVENNLITQNEEVPCPIDEKGKFTSEVK EYE…	>KI0AIA17YK24FM1:c(5100-8096) complete cds; ATGCATAAGAAAGTAGAATTTCCAAAAATAGAGGAAGAAATAATTAAACTATGGAATAAG NACAAAGCATTTGAAAAGAGCAAAGAAATATCTAAAGANAGACCTGAGTATGTATTTTAT GATGGCCCCCCTTTTGCAACAGGTCTACCTCATTATGGACATATTCTCTCTGGAACTGTT AAAGACACAATTGCTAGGTTTTATTTTATGCAAGGATACCAAATGGAGAAAAAGTTTGGT TGGGATTGTCATGGATTGCCAGTTGAATATGAAATTGATCAGAAATTAAATATCACAACA AGAAAAGAAGTATTTGACATGGGAATAGCTAAATATAACGCAGAATGTAA…
>KI0AIA19YN05AHM1:1757-2638	293	33.9	2			Metallopeptidase	>KI0AIA19YN05AHM1:1757-2638 MFHVNGFTQMDLPDTSETIQISALALIKMLKHARSGVPMEVMGLMLGEQIDDYKIVVVDV FAMPQSGTGVTVEAVDPVYQQEMLDMLKVIGRNEYVVGWYHSHPGFGCWLSNVDISTQQS FEQLDKRAVALVVDPIQSVKGKVVLDAFRSISQQNIVFSMENRQITSNIGYLTKPTLVSL LHGLNRQYYSFNITYNKNDFEKRMLMNLHNKTWCDNLKVRKIETKSLKDQITKLIRQYNK MMEEQKKLSGKDLDMFKIGRADYRRELLDCCNELYEKNSKFLFLYSMHKRILS	>KI0AIA19YN05AHM1:1757-2638 complete cds; ATGTTCCATGTCAACGGTTTTACCCAAATGGATTTACCTGATACCTCAGAAACAATACAA ATTTCTGCATTAGCCCTAATAAAGATGTTAAAACATGCCAGATCTGGTGTTCCTATGGAG GTAATGGGATTAATGCTTGGAGAACAAATAGACGATTATAAAATAGTAGTAGTAGATGTT TTTGCTATGCCACAATCCGGTACAGGGGTAACAGTGGAGGCAGTAGATCCTGTTTATCAG CAAGAAATGCTTGATATGTTAAAAGTAATTGGTAGGAATGAGTATGTAGTTGGTTGGTAT CACAGTCATCCGGGATTCGGATGCTGGTTAAGTAATGTTGATATTTCTACTC…
>KI0AIA21YO08AHM1:c(1722-2648)	308	34.5	2	2		Hydolase – ATP binding	>KI0AIA21YO08AHM1:c(1722-2648) SVVNLLSTVDKSLLRPNTTVALHRHSSAIVDVLPPEADSTIPVLGEEERPTVTYADIGGL DVQKQEIRETVELPLIQHELYKQIGIEPPRGVLLYGPPGTGKTMLVKAVANHTNATFIKV NGSEFVQKYLGEGPRMVRDLFRMAREKAPSIVFIDEVDSIATKRYDASTSADREVQRVLL ELLNQMDGFDQHSNVKVIMATNRADTIDAALLRPGRLDRKIEFPLPDKRQKRLVFNAITQ KMSLDKEIDLESFVNRPDRISCADINSICQEAGLLAVRNSRYVIMQRDFEEAYGKVIGSK NSQPSFYN	>KI0AIA21YO08AHM1:c(1722-2648) partial cds; TCAGTAGTTAATCTATTGTCAACTGTGGATAAATCATTACTGAGGCCTAATACGACTGTA GCTCTGCATAGACATTCTTCAGCTATTGTGGATGTCTTACCACCTGAAGCAGATTCTACT ATCCCTGTATTGGGAGAAGAGGAAAGACCAACTGTAACTTATGCAGATATTGGTGGATTG GATGTTCAAAAGCAAGAAATAAGAGAAACCGTTGAATTGCCTTTAATTCAGCATGAATTA TACAAGCAAATTGGTATTGAGCCACCGAGGGGTGTATTGCTTTATGGTCCTCCAGGTACT GGAAAAACCATGCTTGTAAAGGCTGTAGCTAATCACACGAATGCTACATT…
>KI0AIA22YA15AHM1:join(97..251,319..586)	140	15.6	2	2	2	40S ribosomal protein S23	>KI0AIA22YA15AHM1:join(97..251,319..586) MNGLYCAHNLKRNRQRKRRADSYYRKKQLGTLYKQDIIGTAPQATGIVLEKIQVGAKQPN SAIRKGVRVQLIKNGTKVSAFVPYDGSINHIDLNDIVTLKGFGKGNKSKGDIPGIRYQVD MVQGVSLIALFKGKKEKPSR	>KI0AIA22YA15AHM1:join(97..251,319..586) complete cds; ATGAATGGACTTTATTGTGCACACAATTTAAAGAGAAACAGACAAAGAAAAAGAAGAGCT GATTCCTATTACAGAAAGAAACAATTAGGAACACTCTACAAACAAGACATTATTGGTACT GCTCCACAAGCAACCGGTATTGTTTTAGAAAAAATCCAAGTAGGAGCAAAACAACCAAAC TCTGCTATTCGAAAGGGTGTAAGAGTACAACTAATTAAGAATGGAACTAAAGTCAGTGCT TTCGTTCCTTATGACGGATCTATCAATCATATTGATCTAAATGATATTGTTACACTTAAA GGTTTTGGTAAGGGTAATAAATCAAAAGGAGATATTCCT…
>KI0AIA26YK06AHM1:c(1-1528)	508	56.2		5		Protein folding	>KI0AIA26YK06AHM1:c(1-1528) MNIFTHNNIGTVEERGDDANATIYSGIELINSVLRTTLGPKGSYKVMDAGNKIYITNDGA TILKNLVXDNPAAKLLIDASVSQDWEEGDGTTSIAVLATELLLEAKKLNIPRVSVIRGYE LALKHCLNKLEELSIAISNDSDSEMINLAKTTICSKVLKCDLQHFSKLCVDAIKKLENEN DLNLIQIIKTSGNLEESYLSDGFILNKDVEVEEMENVSVLVANTSLDADKVKIYGAKINV DSLKSLSEIETAEKEKMQKKIEKITSIPFXCFVNRQIIYDYPLELLKQKKINVVEHADFD GVERLNKFLGGKIVSSFENLTEDSLGKCTKIKNITIGNDRMVLFENTGKKAVTIVLKGSS KEVLD…	>KI0AIA26YK06AHM1:c(1-1528) partial cds; ATGAACATATTTACTCATAATAACATTGGAACAGTAGAAGAAAGAGGTGATGATGCAAAT GCAACAATTTATTCAGGTATAGAATTAATTAATAGTGTATTGAGAACAACCTTAGGTCCT AAAGGTTCTTATAAGGTAATGGATGCAGGAAATAAAATATATATAACCAATGATGGAGCA ACTATTCTTAAAAATCTTGTTNTTGATAATCCTGCAGCTAAATTGCTGATTGATGCTTCA GTTTCTCAGGATTGGGAAGAAGGAGATGGAACCACCTCTATTGCTGTTTTAGCAACTGAG CTATTGTTAGAAGCAAAAAAATTAAATATTCCTAGAGTATCAGTTATTAGAGG…
>KI0AIA26YM15FM1:c(1-1825)	608	69.2	4	2	4	Sec18-like vesicular fusion protein	>KI0AIA26YM15FM1:c(1-1825) STKKKIKADKYIEIDGKYIFMVNSSPTIPKDLIGLNKAQREYLNKIADFDSCEIVARCQP EPITLLFLGVELMNNESLELSERKFKIDFKNKFNNFPLNLGQEFYFTTDSDDYLKLTVNE LVSKCDNGILNEETDVYLTSKSANLLFTDMEDKKIFMNKNFSFEMLGIGGLKNEFALLFR RAFVQRAFDSRFIQQLGIMHVKGIMLYGPPGTGKTLIARQIGTILGAKKPKIVNGPEILN KFVGQSEENIRNLFKEAEEEYRAKKEKSQLHIIIFDEIDAICKSRGTGTSSGIGDQIVNQ LLSKMDGVDSLDNVLIIGITNRFDLIDSXLLRPGRFEIHLEISLPDEKSRLEILNVHTKK MASNHI…	>KI0AIA26YM15FM1:c(1-1825) partial cds; AGCACCAAGAAAAAAATAAAAGCTGATAAATACATTGAAATAGATGGGAAGTATATTTTT ATGGTAAATAGTTCTCCCACAATACCTAAAGATCTAATTGGACTTAATAAAGCTCAAAGA GAGTATTTAAATAAAATTGCCGACTTTGATAGCTGTGAAATAGTTGCTAGGTGTCAACCC GAACCAATTACTTTGTTATTTTTAGGTGTTGAATTAATGAACAATGAAAGTTTAGAACTT TCTGAGAGAAAATTTAAAATAGATTTTAAAAATAAATTTAACAATTTTCCTTTGAATTTA GGACAAGAGTTCTACTTTACAACTGATTCTGATGATTACTTGAAATTGACCGTA…
>KI0AIA4YI03AHM1:1703-2026	107	11.9	2			Ribosomal protein L30	>KI0AIA4YI03AHM1:1703-2026 MAKKKQVLEGISFKLPLAIKTGKYAVGYRQTLRLLRKNEVKYLVVAANFPSVLRKKLEYY SALLGDLPLTIYSGNNNELAKLCEFKHRASVVSILDEGEADLLGIQG	>KI0AIA4YI03AHM1:1703-2026 complete cds; ATGGCTAAAAAGAAACAAGTATTAGAAGGAATCTCATTTAAGCTTCCTTTAGCTATCAAA ACTGGAAAATATGCTGTTGGTTACAGACAGACTTTAAGGTTACTAAGAAAGAATGAAGTT AAATATTTAGTAGTAGCTGCTAATTTCCCATCAGTACTTAGAAAGAAATTGGAATACTAC TCTGCTTTGCTTGGAGACTTACCACTTACCATTTATTCTGGCAACAACAATGAATTAGCC AAGTTGTGTGAATTTAAACATAGAGCCAGTGTTGTTTCTATTTTGGATGAAGGTGAAGCA GATTTGCTTGGAATACAAGGTTAA
>KI0AIA4YI03AHM1:c(365-1384)	339	38.4	3	2	4	Fructose-biphosphate aldolase	>KI0AIA4YI03AHM1:c(365-1384) MLKLTDEQKFKLGMKAAKLVEENKGILAADESPKSMDKRFEAVNIANTQENRSLFREYLF KTFNLNKRINGVILHEETFSQKDSKGNKLIDILKEKNISIGIKLDKGLKDFNENEKVSLG LQDLDERCRDDLFKDAEFAKWRSVFNITESTPSKECIEENCAILADYAEVCQKNGIVPIL EPEILWDGNYSEERAKMVYLVVLSTLILKINKKXLFLPGLLIKIGFPTHGKQSKMSICPK ETGKLTYHVLLSTIPPAIPGIVFLSGGHSSEEAFNLLNEVNKERGKNKWALTFSYGRALT DPFLSTWQGKEENVDNAQKVFGKQLEKCFNAVDLPNKKK	>KI0AIA4YI03AHM1:c(365-1384) complete cds; ATGTTAAAATTAACTGATGAACAGAAATTTAAATTAGGAATGAAAGCTGCAAAATTGGTA GAGGAGAACAAGGGAATATTGGCAGCAGATGAAAGCCCTAAAAGTATGGATAAAAGATTT GAGGCTGTTAACATTGCCAATACACAAGAGAATAGAAGTCTATTTAGAGAATATTTATTT AAGACCTTTAATCTAAATAAAAGAATTAATGGAGTCATTTTACATGAAGAAACATTTTCA CAAAAGGACAGTAAAGGAAATAAACTAATTGATATATTAAAAGAAAAGAATATTTCTATT GGTATAAAATTAGACAAAGGATTAAAGGATTTTAATGAGAATGAAAAGGTT…
>KI0AIA5YE23AHM1:c(610-1101)	163	19.1	6	5		Ribosomal protein L13	>KI0AIA5YE23AHM1:c(610-1101) MKHNNELPNNHFRKTAIRFKTWFNQPARKAARKENRKIKGKKLYPMPINKLRPIVRCQTI RHNTRERLGRGFTPEECKAAGLEYTYARKLXISVDLRRRNKNQESFDQNVERIKTYMSKV TVYSDRAQARSSGAVQHKGKVMPLKKKEVIVEAIKAEEIAKLN	>KI0AIA5YE23AHM1:c(610-1101) complete cds; ATGAAACACAACAATGAATTACCCAACAACCACTTTAGAAAAACAGCCATTCGTTTTAAG ACTTGGTTTAACCAGCCTGCAAGAAAAGCAGCAAGAAAAGAAAACAGGAAAATTAAAGGA AAGAAGCTGTATCCAATGCCAATTAATAAACTTAGACCCATTGTAAGGTGCCAAACAATC AGACACAACACCAGAGAAAGACTAGGAAGAGGATTTACTCCAGAAGAATGTAAAGCTGCT GGGTTGGAATATACATATGCAAGAAAATTANGTATTTCTGTTGATTTAAGAAGAAGAAAC AAAAACCAAGAGTCATTTGATCAAAATGTAGAAAGGATCAAAACTTATATG…
>KI0AKA10YC07AHM1:c(59-2338)	759	86.4			2	Translation initiation factor	>KI0AKA10YC07AHM1:c(59-2338) MARKKGTDLNYLDSLVNYRDKEEIKDTNTSKANKKGKNQKFEEQVLSNSVENIPSKEEAD HAENNVAKVKDEKKAEKEIETPSVQDSRKRKGPNIDLIRKLQQEKLQRAEEEQKERDARK QREKEERERQKILEEQRKKEEEEKKTKEIKSKGKKKRANLERNLINLNIQEEKKEEEKIE KVHISAEEGNKSPICCILGHVDTGKTKILDKLRETNVQGQEAGGITQQIGATFFPLDFLY NKYRIRTKLPGILIIDTPGHESFSNLRSRGSSLCDFAILVVDFFHLLEPQTLESINLLKL RKTPFIVALNKIDKIYGWQNDKSFEEQNQSVKLXFKKGLNETIVKFAEIGLNARLYSENK EPKK…	>KI0AKA10YC07AHM1:c(59-2338) complete cds; ATGGCAAGGAAAAAAGGAACAGATTTAAATTATTTAGACTCATTAGTAAATTATAGAGAC AAAGAAGAGATTAAGGATACAAATACATCTAAGGCAAATAAAAAGGGAAAAAATCAAAAA TTTGAAGAACAAGTATTAAGTAATTCAGTTGAAAATATACCTAGTAAAGAAGAAGCTGAT CATGCAGAAAACAATGTAGCAAAGGTTAAGGATGAGAAGAAAGCTGAAAAAGAAATAGAA ACCCCGTCGGTGCAAGATTCACGAAAAAGAAAAGGTCCTAATATTGATTTAATTCGTAAA CTACAGCAAGAAAAATTACAAAGAGCTGAGGAAGAACAGAAAGAGAGAGAT…
>KI0AKA10YI05AHM1:1591-2230	213	24.8		2		Unknown	>KI0AKA10YI05AHM1:1591-2230 MXEKEKFHKKISFGLXLDKNNIISSFCNLSIPNFLRNKDLKITMNSLSSGELKLTDPKNE LKVFKNENKILNQSFNILGISYKKVFNNSSLEYSVQRENNDSMQRKMNDENIIYKISYKN SYIDFVNGIKNNLNAFTKAVISFRKEFTYKNMFVDCKYSLGQIMGNAPLTERFFLGEEIK GYKKNSIYPSNXDGRTFVQLSNKIGIIFRDIKC	>KI0AKA10YI05AHM1:1591-2230 partial cds; ATGANAGAAAAAGAAAAATTTCACAAGAAAATAAGTTTTGGCTTANGATTGGATAAAAAT AACATAATCAGTTCATTTTGTAATTTATCAATCCCTAATTTCTTGCGCAACAAAGATCTA AAAATTACTATGAATTCTCTCTCCTCAGGAGAATTAAAACTTACAGACCCTAAGAATGAA CTAAAGGTATTTAAGAATGAGAATAAAATATTGAACCAATCTTTTAATATCCTTGGTATT TCTTATAAAAAAGTATTTAATAATTCCTCTTTAGAATATTCTGTGCAAAGAGAAAATAAT GATTCTATGCAAAGAAAAATGAATGATGAGAACATAATTTATAAAATAAGTTA…
>KI0AKA10YJ03FM1:217-630	137	15.9	2	3	2	Ribosomal protein S19	>KI0AKA10YJ03FM1:217-630 MIETVHKLKASEFNSKVSQYLKNQNLITVPINYDVIKTSHGKQRAPQDPDWYYIRSAAVL RHLALSEDGLTVRYFAKKFGCSKNRGTRPSKHVNSYFSIIKNIFNAFEELQWIDNNNKRN LTQKGKEELKKIVELSL	>KI0AKA10YJ03FM1:217-630 complete cds; ATGATAGAAACTGTTCACAAACTTAAAGCATCAGAGTTTAATTCAAAAGTATCTCAATAC TTAAAAAATCAAAATTTAATAACAGTACCAATTAATTATGATGTGATTAAAACATCACAT GGTAAACAAAGAGCTCCTCAAGATCCTGATTGGTATTACATAAGGTCAGCTGCTGTTCTA AGACACCTTGCTCTTTCAGAGGATGGATTAACTGTACGCTACTTTGCTAAAAAATTTGGA TGCTCAAAAAACAGAGGAACAAGACCATCCAAACATGTTAATTCTTATTTTTCAATAATC AAAAATATTTTTAATGCCTTTGAAGAACTACAATGGATTGACAATAATAATAAAA…
>KI0AKA11YE13FM1:351-2900	849	95	15	15	13	GTPase activity	>KI0AKA11YE13FM1:351-2900 MVDLKMQKIEQMMGVPLNIRNISVIAHVDHGKSTLTDTLIVKAKIAAQDSSTVRYMDTRK DEQDRGITIKSAGISLFYAIDKSILDKWYTKKYESEEFLINLIDSPGHVDFSSEVTAALR VTDGAIVVVDTVEGVCVQTETVLRQAIQERIMVTPVLNKVDRALFELNIKIEELAQKLRQ RVDDFNQKISEIMGANEDSEFKLSAMDPAKGEVAFCSGLQGWGFTLRDFARFYLKKFKME NRPDGEIQVARLLWSSKVSYSSDDCFDPEGSLVKAPSQDRNFFIVFVLRPIYKVMEWCKE GKIEEIKXYLKNYDVDFTGIELKGEGKNLFKVVMRTWLSAADTILSQIIIQLPSPVESQQ YRAKLLY…	>KI0AKA11YE13FM1:351-2900 complete cds; ATGGTAGATTTAAAAATGCAAAAAATAGAACAAATGATGGGTGTTCCACTCAATATTAGG AACATTTCTGTCATTGCACACGTAGACCACGGTAAAAGTACATTGACAGATACACTTATT GTTAAGGCAAAGATTGCTGCTCAAGATTCCTCTACAGTTAGATACATGGACACAAGAAAA GACGAACAAGATAGAGGTATTACGATTAAGTCTGCAGGAATTTCATTATTCTATGCTATT GATAAAAGTATACTTGATAAGTGGTATACTAAGAAATATGAGTCTGAGGAATTCTTGATA AACCTTATTGACTCACCCGGACACGTAGATTTCTCTTCTGAGGTGACAGCTGCT…
>KI0AKA12YN21FM1:515-838	107	12.5			2	Ribosomal protein S19	>KI0AKA12YN21FM1:515-838 MAEELDNKKESRTFKKHTYRGISIDKLKEMPLSEFMLLLPSRKRRRFRRGITQREVNLLR KCAKAKEKVESSYDQPKVVNTHSNTMIIVPQMVGNIIGVYRGNGYVP	>KI0AKA12YN21FM1:515-838 partial cds; ATGGCTGAAGAACTTGATAACAAGAAAGAGTCACGTACATTTAAAAAACACACATACCGT GGAATATCAATTGATAAATTAAAAGAAATGCCACTTTCAGAGTTTATGCTATTGCTTCCT TCCAGAAAAAGAAGAAGATTTAGAAGAGGTATCACCCAAAGGGAAGTAAACTTACTTAGG AAATGTGCTAAGGCTAAGGAAAAAGTAGAAAGCTCATATGATCAACCTAAGGTTGTTAAT ACTCATTCTAATACTATGATAATTGTTCCTCAGATGGTTGGTAATATTATTGGTGTATAC CGTGGTAATGGATATGTCCCACTG
>KI0AKA13YL17FM1:c(248-841)	197	22.7		2		Glc/Gal-6-phosphate isomerase domain	>KI0AKA13YL17FM1:c(248-841) MLTKKFTTNFEMEIYDILRNYSSRDVNIMISGGSILKVLENINYERINTENWKIFFADER LESEDTNLAAANYLLTKLRCKVTPFQSTCLYSDIFKNIVIDLAILGIGEDGHVASLFPNS YTLKSKEYFISIDDSPKLPPKRNTITVKFINDKINKLIFLLPPSNGKIKDVKQPHFSILE KIKLPFTIFLVNKDITK	>KI0AKA13YL17FM1:c(248-841) complete cds; ATGCTCACTAAAAAATTTACAACTAACTTTGAAATGGAAATATATGATATCTTGAGAAAC TACTCATCTAGGGATGTAAACATAATGATTTCTGGCGGAAGCATCCTTAAAGTATTAGAA AATATAAATTATGAAAGAATAAATACAGAAAACTGGAAAATATTTTTTGCTGATGAGAGA CTTGAGTCAGAAGACACAAACTTAGCTGCTGCAAATTATTTACTAACAAAACTAAGGTGC AAAGTAACTCCATTTCAATCAACATGCTTATATTCTGATATATTTAAAAATATTGTTATT GACCTAGCTATTCTTGGAATAGGAGAGGATGGACACGTTGCTTCTTTATTTC…
>KI0AKA18YE11FM1:2798-4027	409	45.9			3	Nop56p-like nucleolar protein	>KI0AKA18YE11FM1:2798-4027 MEQLVLFEFIDGYSLFKLNQPESLISVSYDDPSILKKAITLVSHFKFASFDSAVQNLISL SKISSLPEDLKKFLVVNNVQSLYCDKSLFPLLNELKIKGKQNDSLMRAIRLNISKLVKSD SSFLLGAAXEFSRSKIEYSDKKEDSMIIQSXLVIDQLRLDVEFFLSKIYNLYDFYFPELK DLVEKDMFFELALILNSNENFEQLIEKIKNKYGEEIGQKIFEGVLYSIGSISNKIKGNTE LSTTDLVNINELLRIAEEKYKILDDLTRYLNGKLEIVAPNLLELXGTYLAGKLIAQAGSL LNLAKAPASTVQLLGAEAALFRALKTRGKTPKHGIIYHSDEVVKSKNKGKVSRILAGKIS IAAKID…	>KI0AKA18YE11FM1:2798-4027 complete cds; ATGGAACAATTAGTATTATTTGAATTTATAGACGGATACTCATTATTTAAACTTAACCAA CCAGAATCATTGATAAGTGTTTCATATGACGATCCATCAATTCTTAAGAAAGCAATTACA TTGGTGTCTCATTTTAAATTTGCATCATTCGATTCAGCCGTCCAGAATCTTATTTCTCTT TCTAAGATATCTTCATTGCCGGAGGATTTGAAGAAATTTTTAGTAGTTAATAATGTACAA AGTTTGTATTGTGATAAATCTTTATTCCCACTTTTGAATGAACTTAAAATTAAAGGAAAA CAGAATGATTCTTTAATGAGGGCAATTAGACTTAATATAAGCAAATTGGTTAA…
>KI0AKA25YG03FM1:655-1146	163	19.1		2	2	Peptidase activity	>KI0AKA25YG03FM1:655-1146 MHSIRKRFSKLTTYNFNFTTMLLVLIFLLTHFYDPALPKAXLSLNSVIGPPFTFDLKVDL TNQFHLNVKQIFLYLRINYNDVNNDVIWSEIIKKNDDKLVVRKTWNNYIVAKPNSAHLTY ELRGCVFPYVGKIKDILLATQKMNYYSQLPPKRENNSYARTHG	>KI0AKA25YG03FM1:655-1146 complete cds; ATGCACTCAATAAGAAAACGTTTCTCTAAGCTCACAACCTATAACTTTAATTTTACTACT ATGCTTTTGGTATTAATATTCCTATTAACTCACTTTTATGATCCTGCTTTACCAAAAGCA NAGTTATCATTAAATAGTGTTATAGGTCCTCCCTTTACATTTGATTTAAAAGTAGATTTA ACAAACCAGTTTCATTTAAATGTTAAACAAATCTTTCTATACCTTAGAATTAATTACAAT GATGTTAATAATGATGTTATTTGGTCTGAAATTATTAAGAAGAATGATGATAAGCTTGTG GTAAGAAAGACATGGAATAATTACATTGTTGCTAAACCAAATTCGGCACATTTG…
>KI0AKA4YG08FM1:c(573-3107)	844	95.4	7		5	ClpN domain	>KI0AKA4YG08FM1:c(573-3107) MSTLKLTKSAEKAFRNAQKRALENSNSHIEPEHLVYEILKLNNIALSKLLTNEEKNNALQ SLEFELNNLPKLSPKPSVINPSQILSYIITSTDKGNYISADQLFYNCLELEKIQRLFPKN LKEKLENSMVKNVDTYNEDDVEEKTSKFAIELVEQARKGLLDPVIGRENEIRLAMEILCK KSKSNVMLVGPPGVGKTALVNGLAQLIAEDKAPVLKNSKIYSVDIGSMVAGSGVRGEFEE RLKSVIKEAESQPGTILFIDEIHTVLSAGKTDGALDAANMLKPALAGGSIKMIGSTTFDE YRRYIEKDPAFARRFVKINVTEPSVEDAVTMLRGLKGKLETHHGTKISDSAIVFAVKQGK KYIPN…	>KI0AKA4YG08FM1:c(573-3107) complete cds; ATGTCAACTTTAAAATTAACTAAGTCTGCAGAAAAAGCATTTAGAAATGCACAAAAAAGA GCTTTAGAAAATAGCAACAGCCATATTGAACCAGAGCATTTGGTATATGAAATTTTGAAA TTAAATAATATCGCCTTATCTAAATTATTAACAAATGAAGAAAAAAACAACGCCTTGCAA AGTTTAGAATTTGAGTTAAATAATTTGCCCAAATTGTCTCCTAAACCTTCTGTAATAAAT CCAAGTCAAATATTATCATACATTATTACTTCTACTGATAAAGGAAATTATATTTCAGCT GATCAATTATTCTACAACTGCTTAGAACTAGAAAAGATTCAAAGACTATTCC…
>KI0AKA5YK23FM1:210-560	116	13.3	4	2	4	Ribosomal protein L22	>KI0AKA5YK23FM1:210-560 MKEKIEEETKTYEIECSALVRDNLLSVEEFKEYLESKIKINGKCGQLKDKIDLTCTSESI IVSTKVPGLRLPKKGLKFLGNKFLYKKELKDWVRIIAAGKKAYKLAYYKVDANKAE	>KI0AKA5YK23FM1:210-560 complete cds; ATGAAAGAAAAGATAGAAGAGGAAACTAAAACGTATGAAATTGAATGCAGTGCTTTAGTC AGAGATAATTTACTAAGTGTAGAGGAATTTAAAGAATACTTAGAATCCAAAATCAAGATT AATGGTAAATGTGGACAGTTGAAAGATAAAATTGATCTCACATGTACATCAGAGTCTATT ATTGTTTCTACTAAAGTTCCTGGCTTAAGGCTTCCTAAGAAAGGTCTTAAGTTCCTTGGT AACAAATTTTTATACAAGAAAGAATTAAAGGATTGGGTTAGAATCATTGCAGCTGGTAAG AAAGCATACAAATTAGCTTATTATAAAGTTGATGCTAACAAAGCTGAATAA
>KI0AKA9YD03FM1:1-321	106	12.3		2		Phosphomannomutase	>KI0AKA9YD03FM1:1-321 MEFFHLDKEKGYRVDMVKALEKEFADLGLQFSIGGQISIDCFPKGWDKTYCLRHVKDFDK IVFFGDMIEKGGNDYEIYVHVKTKGVGVKGPEDTITKIQEELRNIE	>KI0AKA9YD03FM1:1-321 complete cds; ATGGAATTTTTTCATTTAGATAAAGAGAAAGGATACCGGGTTGATATGGTTAAAGCATTA GAGAAGGAATTTGCAGATTTGGGTCTACAATTTTCTATTGGTGGACAAATATCCATTGAT TGTTTTCCTAAGGGATGGGATAAAACATATTGCTTAAGACACGTGAAAGATTTTGATAAG ATTGTTTTCTTTGGAGACATGATAGAAAAGGGTGGAAATGATTACGAAATTTATGTTCAC GTTAAAACTAAGGGTGTTGGAGTTAAAGGGCCTGAAGACACAATTACTAAAATACAAGAA GAATTAAGGAATATTGAATAA
>KI0ALA10YM04AHM1:c(2215-2913)	232	27.3	2			Zinc ion binding	>KI0ALA10YM04AHM1:c(2215-2913) MQQKEEADKIHSTETLCYNCNKMGETQVITLPYSSMPTEVIHAFFCPHCNTRDVGFFDKE TEMHKKLIITCKFQSKDDLQRYAFLQEGSKIFFYKGRRILYKYEVPTSTVMVIEMFLTSL IRKIAEMINVDPTEELVFSEENEESNNLESKEENEEDKXEESKDREILLKKIAEIKHLRN TGSFKLVIHDEKGKSRVGLKDQQCPDQLYCAHFADLNDGIVEHKYPKKRREE	>KI0ALA10YM04AHM1:c(2215-2913) complete cds; ATGCAACAAAAAGAGGAAGCAGATAAAATTCATTCAACAGAAACTTTATGCTACAATTGC AATAAAATGGGAGAAACACAGGTAATAACACTACCTTACTCAAGCATGCCAACAGAAGTG ATACATGCCTTTTTTTGTCCTCACTGTAACACAAGGGATGTAGGATTCTTTGACAAGGAA ACAGAAATGCATAAAAAATTAATTATTACTTGCAAATTTCAATCCAAGGATGATTTACAG AGGTATGCTTTTTTACAAGAAGGTTCTAAAATTTTTTTCTATAAAGGAAGAAGAATTCTT TACAAATATGAAGTCCCTACCTCAACAGTAATGGTGATTGAAATGTTTT…
>KI0ALA10YM04AHM1:c(3218-4486)	422	48	4		4	VD40 domain	>KI0ALA10YM04AHM1:c(3218-4486) MKKGMSNQSYTDTMDQELNKLLNELILDYLTKQGYNETIEVFQKETGLEAPSKTEFSSLR ELITMFISTLDTRCGKIRQGPDFNRIEAVMMRINAEKQRCLQVVSPNKLTFSNEPMRSYV SPRLRRTIPEPPKERFMSPEDENLDCKVIKSCRIHQLKINTGIISPCNNLLITGGNDCSI NIYNLLTHENFNKQIHKPIKMLKMREIGNEILIATGFLDSELQLFKYSNHNLVHVNGIQT PGAAIVGFEFAENCLFTVDCDGKFVNWSFSGKFISMHQLIGNILDMVYFANHLIINEVNK VTFLNLGSKEGNKLFLNHSVSVVKKVNDFLLIAFQNVVQIYNSSFEVIEMVEAPKAVKSA TI…	>KI0ALA10YM04AHM1:c(3218-4486) complete cds; ATGAAGAAGGGTATGAGTAATCAAAGTTATACAGACACAATGGACCAAGAATTAAATAAA TTACTAAATGAACTTATATTGGATTACTTAACAAAGCAAGGTTACAATGAGACTATAGAA GTATTTCAGAAAGAGACAGGCTTAGAGGCTCCCAGCAAAACTGAATTCTCTTCTCTCAGA GAGCTAATTACCATGTTTATATCCACTTTAGATACAAGATGTGGCAAAATCAGGCAGGGG CCTGATTTTAATAGAATAGAGGCTGTGATGATGAGGATTAATGCTGAGAAGCAGAGATGC TTACAGGTGGTTTCACCAAACAAATTGACATTTTCTAATGAGCCAATGA…
>KI0ALA11YG10FM1:c(332-1291)	319	37.9	2			Proteasome regulatory subunit	>KI0ALA11YG10FM1:c(332-1291) MDLLSELNRYFVERKWCQLLELLHRKCFSDTETCVSFIINNYSELLSKTHLHTLSNIISL ITDISPNHSLLKTGIDYLNSIEFRSTEQEEALLIFNLNNEITNYKDNXNVYEYLKIQIPD SCKERFYLLMFLYFDHSMDYTQAYKYLTLYLECLNLKKEFEKKYYEERKKILYNNLAGIA LYSEDVYSFDNILTELEESELKSLVYAYNIGDINYVNSKEHSFPKEKVYLISLVKLTVYK RSISLNEISSFLKLDIKDVLFLVFKSLGKGLIKGYYNGKDNELYLHKSINKAMNEEEIKE MKSKFEDWRNKVSKEIESI	>KI0ALA11YG10FM1:c(332-1291) complete cds; ATGGACCTATTGAGTGAACTCAACAGATATTTTGTAGAAAGAAAGTGGTGCCAGTTGCTT GAACTGCTTCACAGGAAATGTTTTTCTGATACAGAGACATGTGTTAGTTTTATTATCAAC AATTATTCTGAATTGCTCTCTAAGACACATTTACATACCTTGTCTAACATCATTTCTCTT ATAACAGATATTTCTCCCAACCATTCCCTGTTGAAAACGGGAATCGATTATTTAAATTCC ATTGAGTTTAGAAGTACAGAACAAGAGGAGGCTCTCTTAATATTTAACTTAAATAATGAG ATAACAAATTACAAGGATAACANAAATGTTTATGAATACTTGAAAATACAA…
>KI0ALA12YD23AHM1:1376-2476	366	41.8			2	WD40 repeat domain	>KI0ALA12YD23AHM1:1376-2476 MIDETKVIQAEYMVWRKNIQTLYSMVLNHSIEWPALSIQYYPDYTRHNNQTTQRLLISPH TSGQDQEYLLIVEITLPDSVDDAETGDNFKFKIVQKIALDVEVNRARYSYLSPNMIAVRS DDKDVLIFDSTKHLSNEKKSKPDYVLKGHEAGGFGLDWSFFESNLLLSCGEDKKIVLNDI SNESFTVFEGHKGIINDINFSKINHNIFLSVGDNKQIFLWDKRVSSAIKSVEGHMSDVLC CEFNPLEENICATGAADSSLKIWDIRNMDKEIFNLTGHKKEVSVVRWSPHSSSVLASGSY DRRVILWDMKRNDYVDQEAPSEMLFIHGGHTNVVTDISWNPLEKFEIASTAEDNVIQIWA KADESV	>KI0ALA12YD23AHM1:1376-2476 complete cds; ATGATTGATGAAACAAAAGTTATTCAGGCTGAATACATGGTTTGGAGAAAAAACATACAA ACACTCTATTCTATGGTACTAAATCATTCAATAGAGTGGCCTGCATTAAGCATTCAGTAC TATCCAGACTATACCAGGCATAATAATCAGACAACTCAAAGATTATTGATTTCGCCACAT ACCTCTGGCCAGGATCAAGAATATCTATTGATTGTAGAAATTACACTTCCTGACAGTGTG GATGATGCAGAGACAGGAGATAATTTTAAGTTTAAGATTGTTCAGAAAATAGCTTTGGAT GTTGAGGTTAATAGAGCAAGGTATTCTTACCTGTCACCAAATATGATTGCAG…
>KI0ALA14YF22AHM1:c(181-501)	106	11.5	4	5		Histone	>KI0ALA14YF22AHM1:c(181-501) MAGPGQVGRGKVAGKSGKVAAKRHRKQAAPADRISKPALRRLARRGGVKRLSDLVYKEMT GIVKNYLTKIVQLAINYAAHCKRKTVYTADVLCALKSVGIKLVGYN	>KI0ALA14YF22AHM1:c(181-501) complete cds; ATGGCAGGACCAGGACAAGTTGGAAGAGGTAAAGTAGCAGGTAAATCAGGAAAAGTTGCA GCCAAGAGACACAGAAAACAAGCAGCACCAGCTGATAGAATTAGTAAACCAGCATTGAGA AGACTAGCAAGAAGAGGAGGAGTCAAAAGGTTAAGTGACTTAGTTTATAAAGAGATGACA GGCATTGTTAAGAACTATTTAACTAAAATTGTACAATTAGCCATTAACTATGCTGCACAT TGTAAGAGAAAGACTGTCTATACTGCTGATGTTTTATGCGCATTGAAGAGTGTAGGTATT AAGTTAGTTGGATATAATTAA
>KI0ALA15YI13FM1:c(2240-3841)	533	64.2	4	7	10	Unknown	>KI0ALA15YI13FM1:c(2240-3841) MNYFLQLMKYFIFLMSNINCSVLEILEGQGKDLEIGKTNKREFLAKMDEQIEVLYNELKD LQSFETEIPLDKKSNRTKKIFFYDLLYGNYFNGYDFPVKYNGELENFKEYFNFPVIPKKL VDAIDHIYSNLRLSKFDKTLETLYISAMQKYNELANKNTNLNENIEXIHQQFLHYEKNNI XVWDQNSFNKLRQLRXSYDSYANASQNFYESCRKVKRRLKFFRKEWSKLDRRQKLSLIYN AKKIESGLSDILHICDIVRKKMYDLVLLYEKLNSFVMQNPQEVGDXKITKRMIREYIDFX YNYELFYVKVSKLXTFMNHSTDFYRQMQYSEPFSDINSNFRKLTDFFVSLKSEFEKDKNL QMV…	>KI0ALA15YI13FM1:c(2240-3841) complete cds; ATGAATTATTTTTTACAACTAATGAAGTATTTTATATTTTTAATGAGCAATATTAATTGT TCAGTTCTAGAAATTTTAGAGGGACAAGGCAAGGATCTAGAAATAGGAAAGACAAATAAG AGAGAATTTTTAGCAAAAATGGATGAGCAAATTGAAGTGTTGTATAATGAACTTAAAGAT TTGCAAAGCTTTGAAACTGAAATTCCTCTTGACAAAAAATCAAATAGGACTAAAAAGATA TTCTTTTACGATTTGTTATATGGAAATTATTTTAATGGCTATGACTTCCCAGTAAAATAT AACGGAGAACTAGAAAATTTCAAAGAATATTTTAATTTCCCAGTAATTCC…
>KI0ALA16YA19AHM1:260-1385	374	42.1		3	3	T-complex 1	>KI0ALA16YA19AHM1:260-1385 MALSSETQMTQQGQAIRMNYMAINSLAQIFXSNIGPNGTYKMLITPSGQMKVTKDGATLS KEISFTHPTAIVVNRQISSLAQEVGDGTSSFVVLLSKIFNSAFKYFMDGISIYQIIESIE DAKKDLINVLRGEVKPLTEDVLKKLLFISLNTKIEKEMAEKLTDIVIDALENIKGNRFFD TNMIEIMKMPGDNEVKLINGLVLDHGNRHYAMPTNLENCAIFITNMSLEYERPEVHSGFY YASVEERKKIVENEKNFIIQRAVAIAEMGKQLQNEGKSLIVISERGIDPYSLEILANANI LALRRAKRRNLERLINMCGGTIISRMEEIKIENLGFCRKAYVKDDGDEKFTFIEGTPFKN XCTILI…	>KI0ALA16YA19AHM1:260-1385 partial cds; ATGGCACTTTCATCAGAGACACAAATGACTCAACAAGGTCAAGCTATAAGAATGAATTAC ATGGCGATAAATTCACTAGCACAAATATTTNAGAGTAATATAGGACCTAATGGAACTTAT AAAATGCTTATTACTCCTTCAGGTCAAATGAAGGTTACTAAGGATGGTGCAACCTTAAGC AAAGAAATATCCTTTACACATCCAACAGCTATTGTTGTCAACAGACAAATATCATCTTTA GCACAGGAGGTTGGTGATGGAACCTCATCCTTTGTTGTTTTACTCTCAAAAATATTTAAT TCCGCATTTAAATATTTTATGGATGGAATTTCTATTTATCAAATAATTGAATCA…
>KI0ALA20YE02FM1:7644-9241	531	62.9		2		Unknown	>KI0ALA20YE02FM1:7644-9241 MLKLMGEKEDIGNLLTKQPLESSDSSILINLLTQLGIVAVLILLFYIFRTKLLWLYSPNT LNREKHPAYKFNKRSNWYKVLFEISDSKLLPLIGLDSFMMLQTMKILYRICLYCGVITIP VLCFLYYFLGDDLSESKSQLFLRLSILNLQDGSQLIMIPIFIMYIDTAIILYLIYLYYKK FITLRQSYLRKPALSTSIITVKKTEYETGTLERAYEFININRRTLYFKYLPSYIKTDEDF EEYVKKLGLGEFENVELVKDVDLLTKMSYERELCIRKFEKKLQDTYRKILNFIRNKKEQF KLTNEEIENLRKINPDIQKNEENKNEEKEISEDERIQLFNTFMEGFQNFKEKKKNVDLLD YYLTKL…	>KI0ALA20YE02FM1:7644-9241 partial cds; ATGTTAAAATTGATGGGTGAAAAGGAAGACATTGGAAATTTATTAACAAAGCAACCACTC GAATCAAGTGATTCGTCAATTCTTATCAACCTACTTACGCAGCTAGGAATAGTAGCAGTA CTTATATTGTTATTCTATATTTTTAGAACCAAGTTGCTTTGGCTTTATTCTCCTAATACC CTTAACAGGGAAAAACACCCAGCTTATAAATTTAACAAAAGAAGTAATTGGTATAAGGTA CTTTTTGAAATTTCTGATTCAAAGCTTCTTCCGCTTATTGGTTTAGATTCATTTATGATG TTGCAGACAATGAAAATTCTTTATAGGATTTGTTTATACTGCGGGGTCATTACA…
>KI0ALA21YI18FM1:165-611	148	16.7		3		Nucleoside diP kinase	>KI0ALA21YI18FM1:165-611 MERTFIMLKPETPKRRLIGEIISRFEKIGYSIDCIKSMVPSKEIVEKHYEAHLTKKFYPS LEKSITSGMVVCMIVSGKNAVANCRKIIGATDPINAAPGTIRGDYAIDLGRNIVHGSDSL ESAEREISIWFGEIVSEKKMFDQELIYE	>KI0ALA21YI18FM1:165-611 complete cds; ATGGAGAGAACCTTTATAATGTTAAAACCAGAAACACCTAAAAGAAGACTTATTGGTGAA ATTATTTCACGATTTGAAAAGATAGGATATTCCATAGATTGTATTAAGTCTATGGTACCT TCTAAGGAGATTGTAGAAAAACATTATGAAGCACATTTAACAAAAAAATTCTATCCATCC TTAGAAAAATCAATTACAAGTGGAATGGTTGTTTGCATGATAGTTAGTGGTAAAAATGCT GTAGCTAATTGCAGAAAAATAATTGGTGCAACAGATCCTATAAATGCAGCACCAGGAACC ATAAGGGGGGATTATGCTATTGATCTAGGCAGAAATATTGTCCATGGTTCAGATT…
>KI0ALA21YO03AHM1:3214-3729	171	19.7		2		Peroxiredoxin	>KI0ALA21YO03AHM1:3214-3729 MNLKSLADMKFPAYLDGKIQEITLGSLVDEYLVLIFYPYDFTTVCPSEINTLSDHHDEFQ QLKANLSFISCDSVFSHQAWAQIDPKDKGIKGVKYPLLSDYTKELTKQLWLLNKDGACKR ATVILDRQLNVLYYSFSINEIGRSSKELKRIIKALTFNKNSKQMCLMDWDE	>KI0ALA21YO03AHM1:3214-3729 complete cds; ATGAATTTAAAAAGTTTAGCAGATATGAAGTTTCCAGCTTATTTAGACGGTAAGATACAA GAGATTACATTAGGATCATTGGTTGATGAATATTTGGTGCTAATATTTTATCCTTATGAT TTTACAACTGTGTGTCCAAGCGAGATTAATACCTTATCTGACCATCACGATGAATTTCAA CAATTGAAGGCTAATTTATCTTTTATATCCTGTGATTCGGTCTTTTCACACCAAGCCTGG GCTCAGATTGACCCAAAAGACAAAGGTATTAAAGGAGTAAAATATCCTTTGTTGTCTGAT TATACCAAAGAATTAACGAAACAGTTATGGCTTCTGAATAAAGATGGTGCAT…
>KI0ALA24YL17AHM1:599-1698	365	39.2	4		3	Thiolase	>KI0ALA24YL17AHM1:599-1698 MDDIVIISAKRTAICKAGKGSFRDVTLDKILYTSIKGCLESVNLEAKYIEECVFGNVLAD LGGTIEARAASLAAGIPESTPVMTINRQCASGLEAINTIASRIREGKIQIGLAGGFESMS LKSLNTGIKLDEXLIKDDEVKKCQIKMGETSEILAEKFDIKRIDADFFASESQIKAFEAN ESGVFEEEIVPLICNGISINTDEGIRSTSLEGLSKLKPVFKKDGVSTAGNSSQVSDASAC VILTTRRKAIEMKLEIMAVFVDYAVIGCDPAIMGIGPSLAIPNLLKNNNLTINDIEVYEI NEAFATQAIYCIDKLNIHESKVNKYGGAIALGHPLGCTGTRLIVTLINIMKRNDYKNGVV SLCVA	>KI0ALA24YL17AHM1:599-1698 partial cds; ATGGATGATATAGTTATAATATCTGCCAAGAGGACTGCTATTTGTAAAGCTGGAAAGGGA TCATTTCGGGATGTGACATTGGATAAAATCCTTTATACAAGTATTAAAGGTTGTTTAGAA TCTGTAAATCTTGAGGCAAAATATATAGAAGAGTGTGTATTTGGAAATGTTCTGGCCGAT TTAGGAGGAACAATTGAAGCAAGAGCAGCAAGTCTTGCGGCTGGTATTCCTGAATCTACA CCAGTGATGACAATTAATAGACAATGTGCAAGTGGTTTAGAAGCTATTAACACCATAGCC TCCAGAATAAGAGAGGGAAAGATTCAAATTGGATTAGCCGGTGGATTTGAATCA…
>KI0ALA25YC02FM1:c(60-1313)	417	47.7	4	3	2	RNA helicase	>KI0ALA25YC02FM1:c(60-1313) MDSESLTVAKELLLSLKTDTTDIKSSGIEEVNMLRGHHLKSDHFSSMRIPISLVNKLCER RIDKASFIQKSSIPPILEGNPVSVQSNSGSGKTIAYTIGILPRIIGDRSAQCLVITPTKE LSRQVKEEMTFYADAMQLKVENPVTRNDYTPGKAEIIVGCPGTLLNLIDYFRDIKFVILD EADFLLQPEKMGQETLLILKLIPNAQRLYFSATYSFKIKDLIKSIENGKFLPHFKSDCES RLSYQSRMFLNQSNFIXTKELVTIYDTENKKPEEIKLFHTFVHENEKISFLLKLYDLLPM SQSIIFVNKRSSVDELKKIFENDYYKVSYIHGDMDTETRTKFVNEFSQGKTKILIATDIF SRGMD…	>KI0ALA25YC02FM1:c(60-1313) complete cds; ATGGATAGTGAATCATTAACTGTAGCAAAGGAGCTTCTTTTATCATTAAAGACAGATACA ACAGATATAAAATCATCAGGAATAGAGGAGGTAAATATGTTAAGAGGACATCATTTGAAA AGTGATCATTTTAGCTCAATGAGAATACCAATTAGCTTAGTAAATAAACTATGTGAAAGA AGGATAGACAAGGCTTCTTTTATTCAGAAATCTAGCATTCCTCCAATACTTGAAGGCAAT CCAGTTTCTGTTCAATCAAACAGCGGATCTGGAAAGACGATAGCATACACCATAGGCATC CTACCTAGAATAATTGGCGACAGAAGTGCACAGTGTTTGGTTATCACCCCAA…
>KI0ALA26YO17FM1:1077-1850	257	29.7	5	3		Galactose-binding-like	>KI0ALA26YO17FM1:1077-1850 MERKYQLRINKPIDPFFNEENIFQTPIKKDSEDSTIKNCFLTEIETVTITSEVKDAHQKE NVIFKSYFYKIIAASLFILLLCSYFFPNKSMNKIVEVIKEVPSIPEDYHKIKDELLTLKN TPKNLCSLENECKILYQETSPSYKYGLFSTKCTDPNLVLSDSNKCFSFDGSSGKITFMFP KQIKVVKIGIFHPKTKNTSSAIKDFKLNGITFTFSNDVLEYFECELVDDKFTLEIISNHG RKEFTSVYRVFLIGTVL	>KI0ALA26YO17FM1:1077-1850 complete cds; ATGGAAAGAAAGTATCAATTACGAATTAATAAACCCATAGATCCATTTTTTAATGAAGAA AACATTTTTCAGACACCAATAAAAAAGGATTCAGAAGATTCTACAATAAAAAATTGCTTT CTCACTGAAATAGAAACAGTCACAATCACTTCAGAAGTTAAGGATGCTCATCAAAAAGAG AATGTTATTTTTAAATCATACTTTTACAAAATTATAGCAGCTTCATTGTTTATTCTTTTA CTATGTTCCTATTTCTTTCCTAATAAGAGTATGAATAAAATAGTTGAGGTTATTAAAGAG GTTCCAAGTATTCCTGAAGATTATCATAAAATTAAGGATGAATTATTAACTTT…
>KI0ALA2YI11FM1:405-887	160	18.7	3	3	2	Ribosomal protein L21	>KI0ALA2YI11FM1:405-887 MRSKGFRSGTRKMYSQPFRKKGNPLPSTYLRKYNKGDYVDVIVDPSVQKGMPQKYFHGKT GRIFNINKNEITVIMGKRIREKIIEQKVTVRIEHVRPSNTNKEFLERIKKCEEIKKECIA KGLPIPSFKRPIIGARKEVIIPLGGNEPKEVFYEPYYEVY	>KI0ALA2YI11FM1:405-887 complete cds; ATGCGTAGCAAAGGATTTAGAAGTGGAACAAGAAAAATGTACAGCCAACCTTTTAGAAAA AAAGGTAACCCTTTACCCAGTACATATTTGCGTAAATACAACAAAGGAGACTACGTAGAT GTAATTGTTGATCCTTCTGTACAAAAAGGAATGCCTCAAAAATACTTCCATGGTAAAACA GGTAGAATTTTTAACATTAATAAAAATGAAATAACTGTGATTATGGGAAAAAGAATCCGA GAAAAAATAATTGAACAAAAGGTTACTGTAAGAATTGAACATGTAAGACCATCTAACACT AATAAAGAATTTTTAGAAAGAATAAAGAAATGTGAGGAGATTAAGAAGGAGTGTAT…
>KI0ALA2YJ16AHM1:c(1-1073)	356	43.2		2		Unknown	>KI0ALA2YJ16AHM1:c(1-1073) MDFFYIVVLFITFYTEKICCSMFNVSDDKDILCEPKPTENTPCIRKMDKYLEDIHNELKL LKSSECKTQSEKESNLXIIKFLYNLQHKNFFNGKNFPMKYNGELEDIRTHLSIPTISSRL IKMVGFISNNLKLSKSGASFHSCFLSLLDKYNELHNIQLFNLLEHVKFLHEKLMLSYKNG ILVWDQPSFDKVGKFKKCFNSYKESRRNFFKRFHKFKRCFMVLRDQWYNDLDINQKYSAF YNPKQQEHEKSYIEWILSIFKEQKHDLQLLYKNINIFLDKRRHEIQERDLNSDIISEYIN FVYDCDLFYIKICRMLQIYIDLFFFYNQPQFSKPNSTVNHRFRKIYDELSALKYDF	>KI0ALA2YJ16AHM1:c(1-1073) partial cds; ATGGATTTTTTCTATATTGTTGTGCTATTTATTACGTTTTATACTGAGAAGATCTGCTGT TCAATGTTCAACGTTTCAGATGATAAAGATATACTTTGTGAACCTAAACCTACAGAAAAT ACACCGTGTATAAGAAAGATGGACAAATATCTTGAAGACATCCACAATGAACTTAAATTA TTAAAGTCAAGTGAATGTAAAACTCAATCTGAGAAAGAATCAAATCTTANAATTATAAAA TTCTTGTATAATCTGCAACATAAAAATTTTTTTAATGGCAAAAATTTTCCTATGAAATAT AATGGCGAGTTAGAAGATATTAGGACGCATTTAAGTATTCCAACTATTAGTTCC…
>KI0ALA2YP09AHM1:1888-3720	610	70.6			2	ABC-transporter-like	>KI0ALA2YP09AHM1:1888-3720 MLQFKELSWYNLTIEVKNNNNIIRILDNVSGKAKAGRMHIIMGPSGSGKSTLINTLMGHV PFEFRTSGEILVDDIERKNTFKFMVGLCDQQDAYFDYYTAFDFLKFHSFGKNRLLXESES EERINFLLKRLKLEDKRDTLVSKLSGGERKRLVLISELMTKKKVIFLDEPTSGLDSHLAL EQIHFLKEITTKDNLLMFVTIHQPSPTIVNMFDDFTFIAWGRVLYHGEYAKCEQYFADNG FVKPSHITFTEYLFELTCEKSCFDEIVPNLDKVKSLLPPTDSSPVNSNKSNYIFDTKFSF KVVFALXKRMMSNYIKNTNVITIITSVLTXXLYGFIIYKAXNFFIKYKDSLNGYELVREF IIFLFI…	>KI0ALA2YP09AHM1:1888-3720 complete cds; ATGTTACAATTTAAAGAGTTATCTTGGTACAATTTAACTATTGAAGTGAAAAATAATAAT AATATAATAAGAATATTAGATAATGTCTCTGGAAAAGCAAAGGCTGGAAGAATGCACATT ATTATGGGACCCAGCGGTTCTGGAAAAAGCACGCTGATAAATACTTTGATGGGACATGTA CCATTTGAATTTAGAACTAGTGGGGAAATATTGGTGGATGATATAGAAAGAAAGAATACC TTTAAATTTATGGTTGGATTATGTGATCAACAAGACGCTTATTTTGATTATTACACTGCT TTTGACTTCTTAAAATTTCATTCATTTGGTAAGAACAGATTGCTGGNTGAAAG…
>KI0ALA3YB22FM1:1650-2327	225	25.1	3			Translation initiation factor	>KI0ALA3YB22FM1:1650-2327 MQKISYEGSSEIGAYARLTSAYLLIGRSENNFFASNFTNFSIPVIETTINSIRTVGSLTQ GNKYGLLLPNTTHDHELFFIRQNLPENIKVRRIDERLNALGNIILCNDHIALVHPEIEPE TVEAIKDVLRVPVHKICINDKPLVGTYAVMNNQGMLVEPKTSEEEMNELRNLVNLRISAG TVNMGNDSVGGGIIINDYMGFCGKDTTNPELGFMEKLFLLTETNN	>KI0ALA3YB22FM1:1650-2327 complete cds; ATGCAAAAAATTTCTTACGAAGGAAGCTCTGAAATTGGTGCCTATGCTAGACTTACCTCA GCTTACTTACTAATAGGAAGATCTGAAAACAACTTCTTTGCCTCCAATTTTACAAATTTT TCCATTCCGGTTATAGAAACTACTATAAATTCAATAAGAACTGTAGGAAGTTTGACTCAG GGTAACAAATATGGTTTACTGCTGCCTAATACAACACATGACCACGAGCTCTTTTTTATT AGACAAAATTTACCAGAAAACATTAAAGTAAGAAGAATTGATGAAAGATTGAATGCATTG GGTAATATTATTTTATGCAATGATCATATTGCATTAGTACATCCAGAGATTGAA…
>KI0ALA3YB22FM1:261-1466	401	45.7	3	4		Nop domain	>KI0ALA3YB22FM1:261-1466 MQIFYETPFKYFLLDVNDANISVIAEHTLSDPFESLDNILLLQKGIISDDIKIFLEKNGG DTIYLTDESLIKQFNKLFSNKEFLYDLNLVRTVKENISSFVDLSKYSKELLCISHKLANN KLENKEKMDVIITETLSLIDSLERDINLHVMRIKEWYSNHFPELQDLVSSNYDYLLAVIV VRRRNSFNKMSAEEFAFKIEELKNNVNDEKLKRIKNDWSVKYEEIKKLSESSMGTDLGDI DIDKIVEECKSALHTFNHKETLVVYLEDKAKSLAPNFVYLLGSVVACKMIYACGTLMALS KKPSSTLQILGAEKSFFEAVKNKENTPKYGYIYNSPLVSQAPPQFKGKIARTLASKAALA AKIDVFGG…	>KI0ALA3YB22FM1:261-1466 complete cds; ATGCAAATATTCTATGAAACTCCCTTTAAATATTTTCTTTTGGATGTAAATGATGCTAAT ATTTCTGTTATAGCAGAGCACACTTTATCGGATCCTTTTGAATCATTAGATAATATTTTA TTACTCCAGAAAGGAATCATCTCTGATGATATTAAAATATTTTTAGAAAAGAATGGAGGT GATACAATTTACTTAACAGATGAATCATTGATCAAACAATTTAATAAGCTTTTTAGTAAT AAAGAGTTTTTATATGACTTAAATCTTGTTAGGACAGTAAAAGAAAACATAAGTTCCTTC GTTGATTTGTCAAAGTATTCCAAAGAGTTACTTTGTATCTCTCATAAATTAGCCA…
>KI0ALA3YH04FM1:1160-3235	691	81.2		6		Unknown	>KI0ALA3YH04FM1:1160-3235 MFSLKIILNIIHLSFCTIGIDYSSFKKVTHINHSVKSPIKKEYLMFSNTSVITSNENNKS IHIKGLYESTDKIKECELVNDFNSKNKTFKVKNYETPLNVSTLNSLYFNALNLPNASIYV SVHDYLETDAILYDLRLVHLGVQSVVNESLAMVSYFSTHNMLNKVICINLRGHSLVITEY EIKDESNDKKIKNLNEINNTNENSNQLKSDINTATLDENNGNQSNDTKDNTIVTEENINE KNHSKENAVIDVEKNNNQSNVSNNTKRKIILKSKKIYNNLINDKKIYEIIADFLLGKIQE KLSEGIXKEDLNVKELTKEDINVKELTKELLKAFTYQQEKYEPLKILVKNQIKNELEHLK IDVTEFE…	>KI0ALA3YH04FM1:1160-3235 complete cds; ATGTTTTCTCTCAAAATTATTCTAAACATAATTCATCTATCATTTTGTACCATAGGAATA GATTATTCATCATTTAAGAAAGTAACACACATTAATCATTCAGTAAAATCCCCCATTAAG AAGGAATACTTAATGTTTAGTAACACAAGTGTTATAACAAGTAATGAAAATAATAAATCT ATTCATATTAAAGGATTGTATGAATCAACTGATAAAATAAAGGAATGTGAATTAGTAAAT GATTTTAACAGTAAAAATAAAACATTTAAAGTTAAGAATTATGAAACTCCTTTGAATGTT TCTACCCTCAATTCATTATACTTTAATGCATTAAATTTACCTAATGCATCAATT…
>KI0ALA5YH02FM1:c(620-1765)	381	42.8	7	5	7	60S ribosomal protein L3	>KI0ALA5YH02FM1:c(620-1765) MSCRKFEAPRHGSLAFCPKKRAKSVXXSIKSFEKDDPQSPIHLTGFYVYKAGMTHIVRNK IMKDKKSTVKEILEAVTVLEAPPMVVFGIQGYVNTSEGLKLKTTLISSHVNQSVIRRFLK NFYTSSRKDMGSITKAITKEETDEKIAILKECDSIRVMMHTQIDRIKQIKTKKAHISEIQ VNGGSVADKVEWAVSMLEKEVKVTDVFGENDLIDVIGVTKGKGFNGVTKRFGTKILPRKT NKGKRKVACIGAWHPANVLYSVPRAGQLGFHRRTEYNKMVYKLGNGKQSIKTEYDLTEKT VNPMGGFPHYGCVSNDFIMIKGSCPGPRKRVLALRKNLRNKVSTENIQLKFIDTSSKIGN GRFQT…	>KI0ALA5YH02FM1:c(620-1765) complete cds; ATGAGTTGCAGAAAATTTGAAGCACCTAGACATGGTTCGTTAGCATTCTGTCCAAAGAAA AGAGCAAAATCAGTTAANCANTCTATAAAATCCTTTGAAAAAGATGATCCTCAATCGCCT ATTCATTTAACAGGTTTTTATGTATACAAGGCTGGTATGACTCATATTGTGCGTAACAAA ATTATGAAGGATAAGAAATCTACAGTTAAGGAAATACTTGAAGCTGTTACGGTATTAGAG GCACCTCCAATGGTTGTTTTTGGAATACAGGGCTATGTTAATACTAGTGAAGGATTAAAG CTAAAAACTACTCTTATTTCTTCACATGTTAACCAAAGTGTAATCAGAAGGT…
>KI0ALA5YL07AHM1:c(1313-2122)	269	30.5	3	3	2	Sec13 / WD40 repeat domain	>KI0ALA5YL07AHM1:c(1313-2122) MQTHKEIIYSMDADISEKRIVTASSDRVVRTFRIENVQLIPEQELLGHDSPVTKAIFLHK GELICSSCYTGEIIIWQLEGTQYNKKFSTKVFNGSINSISSLFQENSFKIFCACSDGVIR ILSFDFKFNFKMTEVSAHKFGITSISNNDKYLLTGGMDSKVTLFDINSMKEVSVFNDHTN IVRDVSIAKTNEFNLDVFASCSDDGKLIFYYFDNEVVKKQVVEINNPLSSLAWSKRGYSL SVGYGENMVKHYVPDINGYFKEVELDTVD	>KI0ALA5YL07AHM1:c(1313-2122) complete cds; ATGCAAACACATAAAGAAATAATTTACAGCATGGATGCTGACATAAGTGAGAAAAGAATA GTAACAGCTTCTTCTGACAGAGTAGTAAGGACATTTAGGATAGAAAATGTACAATTGATT CCGGAACAAGAATTATTGGGTCATGATTCACCAGTAACCAAGGCAATATTCCTACATAAA GGTGAACTGATCTGTTCATCCTGCTACACTGGTGAGATAATTATTTGGCAATTGGAAGGA ACACAGTACAACAAAAAGTTTTCTACAAAAGTGTTTAATGGTTCTATTAATTCAATTTCC TCATTATTTCAGGAAAATTCTTTTAAAATCTTTTGTGCCTGTTCAGATGG…
>KI0ALA6YA24FM1:292-753	153	17.8		2	2	Inositol metabolism	>KI0ALA6YA24FM1:292-753 MGEEILIDPESTISIDPVSRRGEIVMNNQGMVGKGYKIKTTKPDDYTVKPNIGIIHPLQK SVIEIIVQPKTKISSEHKFLIEVYNFDWRRGAEKFKEFLKETKEPPIIKRMLSIKLNEPI IKEFNFKSKKVYEIVCLVVIFIQFLLLVYKMLS	>KI0ALA6YA24FM1:292-753 complete cds; ATGGGAGAAGAAATATTAATTGATCCTGAATCAACCATTTCAATAGACCCTGTTTCAAGA AGAGGAGAAATAGTCATGAATAATCAAGGAATGGTAGGTAAAGGTTACAAAATAAAAACA ACTAAGCCAGATGATTACACTGTAAAACCAAACATTGGAATAATTCATCCTTTACAAAAA TCAGTAATAGAGATTATTGTTCAGCCCAAAACTAAAATATCCTCAGAACATAAGTTTTTA ATTGAAGTTTATAATTTTGATTGGAGAAGAGGAGCTGAAAAGTTTAAAGAATTTCTTAAA GAAACAAAAGAACCACCAATTATAAAAAGAATGTTAAGCATCAAACTGAATGAACC…
>KI0ALA6YI09AHM1:2970-3741	256	29	2			Serine/threonine protein phosphatase	>KI0ALA6YI09AHM1:2970-3741 MLDHCIEKLFNCEFLSTFEVKAVCKMATDIFVKXPNVLELSAPITICGDIHGQFFDLIEL FRIGGTPPDTKYLFLGDYVDRGHHSVETFSLLICLKIKYPTRIFLLRGNHESRQITQVYG FYDECLRKYGGVEIWKVFTDLFDLLPLSAIVSNEIFCCHGGLSPSFETIEEIQNLDRKVE VPHAGSMCDLLWSDPDNINGWGDSPRGAGYLFGEDKTFNFNKKNGLKMIXRAHQLAMDGV NFXXDNQCITIFSAPN	>KI0ALA6YI09AHM1:2970-3741 partial cds; ATGCTAGATCATTGCATAGAAAAATTATTCAACTGTGAGTTTCTAAGCACCTTTGAGGTA AAAGCTGTATGCAAGATGGCTACTGACATATTTGTTAAGGNACCTAATGTGCTAGAACTC TCTGCACCAATCACTATTTGTGGAGATATACATGGTCAATTTTTTGACCTGATCGAGCTT TTTAGAATAGGTGGAACACCACCAGACACAAAGTATTTGTTTTTAGGAGATTATGTAGAC AGAGGACATCATTCTGTTGAAACATTTTCCTTGCTAATATGTTTAAAAATAAAATATCCA ACTAGAATATTTTTATTGCGTGGAAACCACGAAAGCAGACAAATTACTCAGGTC…
>KI0ALA7YL02AHM1:c(2918-4258)	446	49.9	13		7	Tubulin alpha chain	>KI0ALA7YL02AHM1:c(2918-4258) MREIISLHIGQAGLQIGNACWELYCKEHNINPDGTPVTENNSHYNDSTANCDDKESRSSF FGETSANTFVPRTLFVDLEPGVIESIKHSKFGALYHPNTLITGREDAANNYARGHYTIGK ELLEPVMEQIRKMADVCEGLQGFLIFHSSGGGTGSGLGSLIMNALSQEYPRKSKLEFAIY PAPRVSTAVVEPYNSVLHTHSTLDHSDCTFLLDNEAIYKMCNNLGIERPNYKQINRIIAQ VVSSVTASLRFAGSLNVDLTEFQTNLVPYPRIHFPLVGYAPLHSKKRVGHESMTVSEITN ACFNLDNQMVRCNPAHGKYMACCLLYRGDVQPKDVNNICTQIKSKKSHMFVEWCPTGFKI GMN…	>KI0ALA7YL02AHM1:c(2918-4258) complete cds; ATGCGTGAAATAATATCCTTACACATTGGTCAAGCAGGTCTTCAGATAGGTAATGCTTGT TGGGAATTGTACTGCAAAGAACATAACATTAACCCAGATGGTACACCTGTTACAGAGAAT AACAGCCATTACAATGATAGCACTGCTAATTGTGATGATAAAGAAAGCAGATCTTCATTC TTTGGAGAAACAAGTGCTAATACATTTGTCCCAAGGACATTGTTTGTTGATCTAGAACCA GGAGTCATTGAAAGCATCAAACATTCTAAGTTTGGAGCATTGTATCATCCCAATACGTTA ATCACAGGAAGAGAGGATGCAGCTAACAACTACGCAAGAGGGCATTACAC…
>KI0ALA8YL09AHM1:142-929	261	29.1			2	T-complex protein 1	>KI0ALA8YL09AHM1:142-929 MSEQLTTRRTQIQTSLNDLVTTIGQTLSTSLGPKGLDKMLTSKNKTIITNDGATILDFLG KNAKHPIVRLLDSXSKTQDMECGDGTTTVILLLSELFTKMNYLMQQGVSKSQIISYLKKC TALAEESIFKLAYPAFSVFREESKIKDSKVKLTQAHNLIKEKVNNLKIKDNINDSKVLEE DRKKLWEMEESQLKEALKRAALTSLSSKIVSSIAELSDLAVETMLTCKGEMKNIKTIKIK GATDDSFYFKGLGIQSQKVLS	>KI0ALA8YL09AHM1:142-929 complete cds; ATGTCTGAGCAATTAACAACCAGAAGAACTCAAATTCAAACCAGTTTAAATGACCTAGTT ACAACAATAGGACAAACACTTTCTACTTCATTAGGTCCTAAAGGATTAGATAAGATGCTT ACATCTAAGAATAAAACAATTATTACAAATGATGGAGCAACTATTCTAGATTTCTTAGGT AAAAATGCTAAACATCCAATCGTTAGGTTACTTGATTCTNTTTCTAAAACACAAGACATG GAGTGTGGGGATGGTACCACCACTGTTATTTTACTGTTAAGTGAATTATTTACCAAAATG AATTACTTAATGCAACAAGGTGTTTCTAAATCTCAAATTATTTCATATCTTAAAA…
>KI0ALA9YF22AHM1:172-1180	335	38.9			3	Serine tRNA ligase	>KI0ALA9YF22AHM1:172-1180 MIDIALIRNEETRQLVIKSELKRFRDADIVTEVYELDKSWRENKLKLEQGSKKYNTLNKE IAILKKSQKEELFGNLLIQINQLKTENDEXEKLLKTQEKLLNDKLKTIGNILEEEVVYSN NEADNKVINEYFTERKVYANLPYDIIFKRLEGVDLERGAKLAGHRGYILKEEVALLKTAL ANYAVEFARKRKYCLIQPPVLMIKEEIAKTAQLSDFDDQLYKVNDDFYLIATSEQPISMM YENERFNPSELPLKFVGESLCFRKEAGAHGKDNRGIFRVHQFDKIEQFVICAPNDSKNFF KEMVETAEEFYKSLEISYKVVSIVSGEMNNAAAIK	>KI0ALA9YF22AHM1:172-1180 partial cds; ATGATTGATATAGCACTAATAAGAAATGAAGAAACACGTCAATTGGTAATTAAAAGTGAA TTAAAAAGATTTAGAGATGCAGACATTGTTACAGAAGTTTATGAACTAGATAAGTCATGG AGAGAAAATAAACTCAAATTAGAGCAGGGATCAAAAAAATATAATACGTTAAACAAAGAA ATTGCTATCTTGAAAAAATCTCAAAAAGAGGAATTATTTGGAAATTTACTAATCCAAATA AACCAATTAAAAACTGAGAATGATGAAANGGAAAAATTGTTAAAAACTCAGGAGAAATTA TTAAATGATAAACTAAAGACTATTGGAAATATTTTGGAAGAAGAGGTAGTTTATA…
>KI0AMB11YP16AHM1:607-2307	566	66.4	5		2	Glycine tRNA ligase	>KI0AMB11YP16AHM1:607-2307 MENKXELKNVETILKHHLFIIPSFNIYGGSAGIFDFGPLGCKLKRNFVNLWHNYFVEHDD LEELDTSILLSYDVLKASGHVDRFCDYMTFDSVNGEFYRADHLIKERLTEINKKSFNNKI KEIIDSVDKLSIEELNSVIKAYDLKSDNNNALTDVHRFNLIFQTNIGPKKSNVSFLRPET AQGQFCSFFKLNNKLPFGTASIGKVFRNEISPRNFLRLREFEQCEIEYFTDPLDKTFKKI YDYLEVDLPIFKNNTLKIIKVKDVLKECSELVTYFMVRSYLFLLSIGIRKEYIRIRQHDK EEMSHYAVDCWDLEILSSLGYVECIGIADRGVYDLSQHVLRSKVNLKTKRECDKEIYKLF DKEYVT…	>KI0AMB11YP16AHM1:607-2307 complete cds; ATGGAGAATAAANNTGAACTGAAAAATGTAGAAACAATTCTTAAACATCATTTGTTTATA ATCCCATCCTTTAACATTTATGGAGGCAGTGCAGGTATATTTGATTTTGGTCCTTTAGGT TGTAAACTAAAGAGAAATTTTGTTAATTTGTGGCACAATTATTTTGTAGAACATGATGAT TTAGAGGAACTTGATACCTCAATATTACTTTCTTATGATGTTCTTAAGGCATCTGGTCAT GTTGATAGGTTCTGTGATTATATGACATTTGATTCAGTAAATGGAGAATTTTACAGAGCT GATCATTTAATTAAAGAGAGATTAACTGAAATTAATAAAAAAAGTTTTAATAA…
>KI0AMB17YA12FM1:c(971-1450)	159	17.8		7		40S ribosomal protein S18	>KI0AMB17YA12FM1:c(971-1450) MAEILENARKNIPTSIQHIIRMFNTNVDGNRKVAAAITMIKGIGKRMAEAIVKRTGIDSS KRAGELNEEELEILVDGISNPKKLNIPEWMFNRVFDPVDGTTSHLIGTQIDATYRLQLER SKKIESVRSYRLMNNLKVRGQRTKSNGRGGSTVGVSRKK	>KI0AMB17YA12FM1:c(971-1450) complete cds; ATGGCTGAAATATTAGAAAATGCTAGAAAAAATATTCCTACGAGTATCCAACACATTATA CGTATGTTTAACACTAACGTAGATGGTAACAGAAAAGTAGCTGCTGCGATTACTATGATC AAGGGAATAGGTAAAAGAATGGCTGAAGCTATTGTTAAAAGAACAGGTATTGATTCCTCT AAAAGGGCAGGAGAATTAAATGAAGAGGAATTGGAAATTTTAGTTGATGGAATTTCTAAT CCTAAGAAATTAAACATTCCTGAATGGATGTTTAATAGAGTGTTTGATCCTGTTGATGGT ACTACATCACACTTAATTGGTACACAGATTGACGCTACTTACAGATTACAA…
>KI0AMB19YA18FM1:231-3167	978	111.6	4	3	5	Sec31-like	>KI0AMB19YA18FM1:231-3167 MKNQXXFSLTSPHHYTGTTXKSISTDFSSSCSLKMTNFLTEESHSIDTDYTFSNLFTQGN NLFTGQSNGDFSIFSTNNLEKVFSNKVSDSPIYFSYNFSKNLIAMNKQSEILLFDVNKET FFPSINLNNPVTCLKFNSKISHVLAIGTTNSLVLTDLRQKKILLQIHTDKINQIDFNSEH NTTLLYNSNNILYSFDLINDMKKELFASTYFSINNNLLYNVNEGISLYDMNYALIKHKNL SNIYQISFSEYYDDLFSISYGDGNIEVNSKASFFNDKCTFVEPLPNCITFRDIHEPILDD EVNKKELKSIFSSSLQENDQEIVNEDNESLQKDESTLNKDKNEITGKSTNELIVYTYIFY KSKVYKH…	>KI0AMB19YA18FM1:231-3167 complete cds; ATGAAAAACCAAACNNTTTTCTCCTTAACTTCTCCACATCATTACACTGGAACAACANTC AAAAGCATTTCAACTGATTTTAGTTCATCATGTTCACTTAAAATGACCAATTTTCTAACA GAAGAATCCCATTCTATTGATACCGATTACACATTCTCCAATTTGTTTACACAGGGAAAT AACCTATTCACTGGCCAATCAAATGGAGATTTCTCAATATTTTCTACTAACAATTTAGAA AAAGTATTTAGTAACAAAGTGAGTGATTCACCAATTTACTTTTCTTACAATTTTTCCAAA AATTTGATAGCAATGAACAAACAAAGTGAAATTTTATTATTTGATGTAAATAAA…
>KI0AMB22YJ07FM1:782-985	67	7.6			2	Ribosomal protein S28	>KI0AMB22YJ07FM1:782-985 MAEENTEYEGKVVKLFNKTGSGGAITICQLELLHTGRHIQRAIMGPVREGDIIKLLECER EHRRGRF	>KI0AMB22YJ07FM1:782-985 complete cds; ATGGCAGAAGAGAATACAGAATATGAAGGAAAAGTAGTTAAATTATTTAATAAAACAGGA TCAGGTGGAGCAATCACCATATGTCAATTAGAGCTGTTACACACAGGTAGACACATCCAG AGAGCAATCATGGGTCCAGTGAGAGAAGGAGATATTATTAAGTTATTAGAATGTGAGAGA GAACACAGAAGAGGAAGATTTTAA
>KI0AMB23YC24AHM1:122-790	222	25.1			2	Small GTPase	>KI0AMB23YC24AHM1:122-790 MEEKGLFDKIKSFISFIYENTVSYITKTLWTEKVNILFLGIDNAGKTTLLNKLKNDTTXS FIPTNHSNTAEVXIGNMTASIVDLGGHDAARMIWKDYFFSCDGIIFIVDVCDTDRFNIVK DAFTIVRNISTERLPPVVVFYNKIDKLNHNSFSAENDPQLINMLMNETGICEQDMSSGQP IKTTFVSIAEESPSNLSGAMVQSFQWLQKMISLQKKNDKRML	>KI0AMB23YC24AHM1:122-790 complete cds; ATGGAAGAAAAAGGACTATTTGACAAGATAAAATCATTTATATCTTTTATCTATGAGAAC ACAGTCTCATACATAACTAAAACACTTTGGACTGAGAAAGTAAACATTCTCTTCTTAGGA ATAGATAATGCAGGAAAGACTACGCTGCTTAATAAACTCAAGAATGATACCACGNGGTCA TTTATACCCACCAACCATTCTAATACAGCTGAAGTAGANATAGGAAATATGACAGCATCA ATAGTAGATTTAGGAGGACATGATGCTGCAAGAATGATTTGGAAGGATTATTTCTTCTCA TGTGATGGTATTATCTTTATAGTTGATGTGTGTGATACTGATAGATTTAATATT…
>KI0AMB24YC24FM1:c(2055-2984)	309	34.1	2	3	2	WD40 repeat domain	>KI0AMB24YC24FM1:c(2055-2984) MFDLAKTTTAQIAPNDTPNDIAFNPIHDYFSVSSWDGSLRLYSSPSLDHKLLVQENKPIL CTAFDNIGNICFGGTSEGKIIINELQTGKTMNIDAHSSAIKSLKSFNNLIISGSFDRTIK FWDLRTPAPIHTINAPERVYAMDVGKDSLVVATATNKIISYDLLNNCQEKQITTKLYWQI RTIHAKEDGDTVLIGGVEGKLEILSKFTSKSNVVKLHRIKDDIYPINFCSTIPSKNIIAT GGGDSKIILFDKNTHNKIFDKTFSSPVTCGSFNRNGTYFAYGIGYDWSKGYEVNNLPNGI GLINCSGMG	>KI0AMB24YC24FM1:c(2055-2984) complete cds; ATGTTTGACCTAGCAAAGACTACCACAGCACAGATTGCACCAAATGATACTCCAAACGAC ATAGCATTCAATCCTATCCATGATTATTTTTCAGTGTCATCATGGGATGGATCTTTAAGG CTTTACAGCTCTCCTAGCTTAGATCATAAATTATTGGTTCAAGAAAACAAACCTATTCTT TGTACAGCCTTTGACAATATAGGAAATATTTGTTTTGGAGGAACCAGTGAAGGAAAGATA ATTATTAATGAATTGCAGACTGGCAAAACAATGAATATTGATGCACATTCTTCAGCTATT AAGTCCCTGAAATCTTTCAATAATTTAATTATCAGTGGTTCATTTGACAG…
>KI0AMB26YP15AHM1:319-687	122	14	2			Ribosomal protein L24	>KI0AMB26YP15AHM1:319-687 MLKEGTCIFSGHDVPKGSGLIKVTNDTRSFVFKNQKVLKLVERKINPKDIAWTQASRILH KKGEKKTEKKNVKIRIIKEVRGFPGVSSDLVLKAPTEKKSKHEKESFKPKEKVTKAESRK KY	>KI0AMB26YP15AHM1:319-687 complete cds; ATGTTAAAAGAAGGCACTTGTATCTTCAGTGGTCATGATGTTCCTAAAGGAAGTGGATTA ATTAAGGTTACAAATGATACCAGATCATTTGTCTTTAAAAATCAGAAGGTTTTAAAGCTT GTGGAAAGAAAGATCAATCCAAAGGATATTGCATGGACTCAAGCCTCAAGAATTCTACAT AAGAAAGGTGAAAAGAAGACTGAAAAGAAGAATGTTAAAATCAGAATTATTAAAGAAGTC AGAGGTTTTCCTGGTGTTTCTTCAGATTTAGTGCTTAAGGCTCCAACAGAGAAAAAATCT AAACATGAAAAGGAATCCTTTAAACCAAAGGAAAAAGTAACTAAAGCAGAATCA…
>KI0AMB32YB08FM1:c(1162-3681)	839	97.9		3	2	Aminopeptidase	>KI0AMB32YB08FM1:c(1162-3681) MSIKLYNIKLKVEPTKDTYLGTVTILHNDDTLELNTEVEINKVIINDKEVNFDLNNKMLK INAKKQNVRIDFTGKIRNSLLGFYRSKDTLVTHFEPNDARKFFPCVDSPKVKAVYKMTVS VPSGHIVLFNTPVLKKETNDDFITYVFKYTPLMSTYLLAMSVGKYDAIEYTNNEYKHLTY EELYNEKVEDEEEDLESIINXXXESXQSENKEQKPANESKQCKLPNEVDNFNDILLNFSK KIEKKKTKLRIYTEIGLANQAKMALSLTHQFIDDLSKFFDYSFPLEKMDQLALKKFGMGA MENFGLITYRDSLLLFDKNSNPSYLAYIAETVAHELVHQWFGNLVTPSSWKDLWLNEGFA TFL…	>KI0AMB32YB08FM1:c(1162-3681) complete cds; ATGAGTATAAAATTATACAACATTAAATTAAAAGTAGAACCAACAAAAGACACTTACTTA GGAACAGTAACAATCTTACACAATGATGATACCCTTGAACTAAACACTGAGGTAGAAATA AATAAGGTAATAATAAATGATAAGGAAGTAAATTTTGACCTGAACAACAAAATGTTAAAA ATTAATGCAAAGAAACAAAATGTTAGAATTGATTTTACAGGTAAAATCAGAAATTCTCTC TTAGGATTTTACAGGAGTAAGGATACACTTGTTACACATTTTGAACCAAATGATGCAAGA AAATTCTTTCCTTGTGTAGACTCTCCCAAAGTAAAAGCAGTTTACAAAAT…
>KI0AMB35YD07FM1:c(26-1090)	354	40.7		3		Endo/exonuclease phosphatase	>KI0AMB35YD07FM1:c(26-1090) MLRNMFVFFVVSLCKFFPTKWDPLLKQTTMNSKIKAIRGFFNEHGRKIGVDTFGDISIMT LNLYSRAELDTTEEQMTAIRGMIDHGHPGVFALQGVNEQLMKRFEEEFAKSAHYKIINYV KSSTDLLNGINYFLPIFYDGRMYEKKASGYFTYDNEDKTIKLLYGSWVRLKGLKTEFTVI NMDLFSTYKEITDAQFAKXVKDIRENHLTNIFPVFFVGTINAITRNISELVANEYEDLLE MDKNNEGLSKTTMHVKKSLDDNKKRTFIILRNKFKTYELNYARILSEFDLVGNYYPVHAI LTVKPKPKPQKAIPNQPKSLNDALRVLDKKTEKALVNKAVKEASGAKNRAAAAA	>KI0AMB35YD07FM1:c(26-1090) complete cds; ATGTTAAGAAATATGTTTGTTTTTTTCGTTGTTAGTTTGTGTAAATTCTTTCCAACAAAA TGGGATCCTTTGTTGAAACAAACAACGATGAACAGTAAGATCAAAGCAATTCGAGGATTT TTCAATGAGCATGGACGGAAAATTGGAGTAGACACCTTTGGAGATATAAGCATTATGACT TTGAATTTATATTCTAGGGCCGAACTTGATACAACTGAAGAACAGATGACCGCAATAAGA GGCATGATAGATCATGGGCATCCTGGTGTATTTGCTTTGCAAGGTGTTAATGAACAATTA ATGAAAAGATTTGAAGAGGAATTTGCGAAATCAGCCCATTACAAAATAATCA…
>KI0AMB36YB13AHM1:join(664..666,687..1376)	230	26.4	2	6	3	40S ribosomal protein S3	>KI0AMB36YB13AHM1:join(664..666,687..1376) MAIKVQSTTKKTMKKGLKKKPVDTFSKKEWYTLKVPDLFVKNEVGKTLVTKHTTKSLHEK AMIGRNFEVSQGDLNPNDEINSSKKFRFVITNINGVIANSEFNGMELTKDMKKGIIRKWH TLXKAHQDVKTKDGYXLRIFVMGVTRKRAKDTKKTCYAKTSDVKRVRKIIFDLIDSQFSE LELSKVIKLLQTDNFGKEVEKKTYSIVPLQNVVISKVKVISRPKKSEENN	>KI0AMB36YB13AHM1:join(664..666,687..1376) complete cds; ATGGCAATTAAAGTACAATCAACAACAAAAAAGACAATGAAAAAAGGTTTGAAGAAAAAG CCTGTCGACACTTTCTCTAAAAAAGAATGGTATACACTTAAAGTACCCGATTTGTTCGTT AAAAATGAAGTTGGAAAAACATTAGTAACCAAACATACTACTAAATCACTCCATGAAAAG GCTATGATTGGTAGAAACTTTGAAGTAAGTCAAGGGGATTTGAATCCTAATGATGAAATT AATTCATCTAAGAAATTTAGGTTTGTAATTACAAACATCAATGGAGTTATCGCTAATTCT GAATTTAATGGAATGGAATTGACTAAAGACATGAAAA…
>KI0ANB10YA23FM1:556-2556	666	77.6	6	2	9	Hsp90	>KI0ANB10YA23FM1:556-2556 METTKYEFDANVDSLMSIIINSVYSHKDFFIRELISNCSDALDKLALEYNNYTNLLPHNE WFIEVRVEGDKLIIADSGIGMTKSDLISFLGSIATSGTKKFREALQNKDKQLIGQFGLGF YSAFLVADRVEVITKHPNDTTYRWESTGSNGFTVSNHEEMPYHGTTLILHMKKGEEEYLQ TEKLTELIKRFSMFIQYPIYILEEKKKEEEKPTEEKMLTENTNEENKDEDEVKDEETKDE ANVEDVKEEKSTEPQLVRKKVNTEKELWNKKIEDIPHAELTTFYKQISNDWDDFLECKSW KLEGMVDFNLLLFIPKRMPFNLFDKSFNKNRIKLYCANVFVTDELNCLPDYLGFVSGIVS TDDLPMS…	>KI0ANB10YA23FM1:556-2556 complete cds; ATGGAAACTACTAAATATGAATTTGATGCTAATGTTGATTCACTTATGTCTATAATTATT AACTCAGTGTATTCTCACAAGGATTTCTTTATAAGAGAACTTATTTCTAATTGTTCTGAT GCATTGGATAAGCTTGCTTTGGAGTACAACAACTATACTAACTTATTACCTCATAATGAA TGGTTCATTGAAGTAAGAGTGGAAGGAGATAAATTAATTATTGCTGACTCTGGTATTGGA ATGACTAAGTCTGATTTAATCAGCTTTTTAGGAAGCATTGCTACCTCTGGTACTAAGAAG TTTAGAGAAGCACTGCAGAACAAAGACAAGCAATTGATTGGTCAGTTTGGTCTT…
>KI0ANB10YG11FM1:c(2190-2573)	127	14.6	3	2		40S ribosomal protein S15	>KI0ANB10YG11FM1:c(2190-2573) MHKLTATCKAINNANRRGKKTVLIRFANKYTRAFLEKMQSFGYIGNITYIDDRREGKVIV ELNGRLNKCGSICPNYHLKFNDVENYRSKLLPARQFGHLILSTDKGIIDHNEAINYNTGG MILGFFY	>KI0ANB10YG11FM1:c(2190-2573) complete cds; ATGCATAAACTAACAGCTACCTGTAAAGCTATAAACAATGCCAACAGAAGGGGAAAGAAA ACTGTACTTATTAGATTTGCAAATAAATACACAAGAGCATTCTTAGAAAAGATGCAATCA TTTGGTTATATTGGAAACATTACCTATATTGATGATAGGAGAGAAGGAAAGGTTATTGTT GAACTTAATGGAAGATTGAACAAATGTGGTTCTATATGTCCCAACTACCATTTAAAATTT AATGATGTAGAAAACTATCGTTCTAAATTGTTACCTGCAAGACAGTTTGGTCATTTAATT TTATCTACTGATAAAGGAATTATTGATCACAATGAAGCAATTAATTACAA…
>KI0ANB10YK15AHM1:c(1-714)	237	26.5	3	4	3	Phosphopyruvate hydratase	>KI0ANB10YK15AHM1:c(1-714) MDISDCKIVLREILTSRGIPTVEIEMHSNKGTVISSCPSGASTGTLEAVVLTDKEMSYEG KSVKKLIKRVEKELIPQLKGKVTEQESFDGLLCKLDGTNNKSKFGANVLLPLSLCVCKTA ALESRVSLFDYISKLSGQKIKMPVPHFNIINGGMHAGNNLKFQELMIAFFYNDYAKNLEM AATFYSKLKGTIXKKYGKIATGVGDEGWICTTNQFFRRRLNLIMETYKENNFENMKI	>KI0ANB10YK15AHM1:c(1-714) partial cds; ATGGATATATCTGATTGTAAAATAGTTTTAAGAGAAATACTAACTAGCAGAGGAATACCA ACAGTAGAAATTGAAATGCATAGTAATAAAGGAACAGTAATCTCATCATGTCCATCAGGA GCTTCAACAGGTACCTTAGAGGCAGTTGTCTTGACTGATAAGGAAATGAGTTATGAAGGA AAATCAGTGAAAAAATTAATTAAAAGAGTAGAAAAAGAATTGATACCTCAACTTAAAGGA AAAGTAACTGAGCAAGAATCATTTGATGGTTTGCTTTGTAAGCTTGATGGGACCAACAAT AAAAGTAAATTTGGAGCAAATGTATTGTTACCTTTATCACTGTGTGTATGCAAA…
>KI0ANB13YF24FM1:1749-3815	688	78	2			Minichromosome maintenance	>KI0ANB13YF24FM1:1749-3815 MQTQTQQELKEHYTSVDYTKDLEKITSFLLFFTEGDTPKYLQLLKTQPSEIHIYLKDVLL FDESGLYDRIIKNTMTYLNLFYKAIDSIIFDSEDFVYDENIDPMVYHRIARLKEKDATKK VTEVLPTGLLRNYDVYFIPTGGSISLKELKSCYIGKLVKIRGIITKVTEVKPSAKVLTYV CESCGSEIYQQIFNDAFDLLEDCPSEKCKIKNTKGVLHLQTRGCKFTRYQGIKIQELSSD TAVGCIPKIINVECYNKIADSFLPGELVEIGGIFMPRPFYGFKKMKAGLIFDTYFYCLTY NLIKQNLNNLIQSISFNSLINCFAPEIYGMDDVKKILFIQLVGAPDIKKKDGMKIRGNIN VLLLGD…	>KI0ANB13YF24FM1:1749-3815 complete cds; ATGCAAACTCAAACTCAGCAAGAACTTAAAGAACACTACACCTCAGTAGATTATACTAAG GATTTAGAAAAAATTACATCATTTCTTTTATTTTTTACAGAGGGAGATACACCAAAATAT TTACAATTATTAAAAACCCAACCTTCTGAGATACATATTTATTTAAAGGATGTTTTATTG TTTGATGAGAGTGGGTTATACGATAGAATTATTAAGAATACAATGACATACCTGAATTTA TTTTATAAGGCTATTGATTCAATAATATTTGATTCAGAGGACTTTGTTTATGATGAAAAC ATAGATCCTATGGTTTATCACAGAATAGCAAGACTTAAGGAGAAGGATGCAAC…
>KI0ANB21YE22AHM1:c(61-588)	175	20		2		Unknown	>KI0ANB21YE22AHM1:c(61-588) IFLHSVIILVAVVGGVVLLGAGLMRAVSFIEDRTYAAKRRIELIIKIISALHVLLLFRGI TKFLILFSLIAQFLFFSLLEDYPAFLPTNGYFLSGTICALINHFLFLRELVVNRLGVIET IIYFFVFVWITPFCFFLSLSANDENFAVKSKRRETFIGKFIKKIYQPSVKHISNK	>KI0ANB21YE22AHM1:c(61-588) partial cds; ATCTTTCTTCATTCAGTTATAATTTTAGTAGCTGTTGTTGGTGGAGTTGTGCTATTGGGT GCTGGTTTAATGCGTGCAGTTAGCTTTATAGAGGACAGAACTTATGCAGCAAAGAGAAGA ATAGAATTAATTATCAAAATAATCTCTGCACTCCATGTTTTACTTTTGTTTCGTGGTATA ACTAAATTTCTGATACTTTTCTCACTGATAGCCCAGTTCCTATTTTTTTCTTTACTTGAA GATTATCCCGCATTTCTTCCTACAAATGGATATTTCTTATCTGGCACTATTTGTGCATTG ATTAATCATTTCTTGTTCTTAAGAGAATTAGTGGTAAATAGGTTGGGTGTGAT…
>KI0ANB22YF12AHM1:c(join(678..1305,1327..1331))	210	24.1	3	4	3	60S ribosomal protein L10	>KI0ANB22YF12AHM1:c(join(678..1305,1327..1331)) MSFYNKEKLLSSIQALLAETEKKEDTIEIQLSIKGYDLKRDVRFDGNVLLPHPKRLKEKV VVIGDKALEEEAAKHEIPFISFETVAGKNVEKNKLKKKIAKSNHGVITLTNFNRFFEISF FNRKRTPLYFYKPGTDLKTCYEEISRTCKFKLRNNTVLSFAAGYVELGEEKIFQNVQAGL DFFVTLLKKGVSNIASVNIKSNQSKAIKLY	>KI0ANB22YF12AHM1:c(join(678..1305,1327..1331)) complete cds; ATGAGTTTTTACAATAAAGAGAAATTACTATCTAGTATTCAAGCATTACTTGCAGAAACA GAGAAAAAAGAAGATACTATTGAAATACAACTATCTATTAAAGGATATGATTTAAAAAGG GATGTACGTTTTGATGGAAACGTATTACTGCCTCATCCAAAAAGATTAAAGGAAAAGGTA GTTGTTATCGGGGATAAAGCTTTGGAGGAAGAGGCTGCTAAACATGAGATTCCCTTCATT TCCTTTGAGACTGTTGCAGGAAAGAACGTTGAAAAGAACAAATTAAAGAAAAAGATTGCC AAGAGCAACCATGGGGTAATTACCTTAACTAA…
>KI0ANB24YA22AHM1:456-941	161	19		3		HVA22 DP1t-like protein	>KI0ANB24YA22AHM1:456-941 MLLKIVANTITLILVLYSAFNYHKYKKEIPELKKHYTYYFIIMCIYLSIDAELSFITSFI PFYQVMKLLTVVWLSLPVFAAPSFVYKFYLGSIFGIYGDKIDCCLSKIRNRLREFLGNTY EKTYKKLKTNKIKHMKENEENLSLREIESQIIPGDLPDDSE	>KI0ANB24YA22AHM1:456-941 complete cds; ATGCTATTAAAAATTGTAGCCAACACAATTACATTAATACTTGTTTTATACTCAGCATTT AATTACCACAAATACAAGAAAGAGATTCCTGAACTAAAGAAACATTACACATACTATTTT ATAATTATGTGTATATACCTATCAATTGATGCTGAACTATCATTTATCACTAGTTTTATT CCTTTTTACCAAGTAATGAAACTTTTAACAGTTGTTTGGTTGTCATTGCCTGTGTTTGCT GCTCCTTCATTCGTATACAAGTTCTATTTGGGCAGTATTTTTGGCATATATGGAGACAAA ATTGATTGTTGTTTAAGTAAAATTAGAAATAGGCTTAGAGAATTTTTAGGCAAC…
>KI0ANB24YC10FM1:c(1076-3853)	925	108.1			4	Nuclear pore complex	>KI0ANB24YC10FM1:c(1076-3853) MQKYTEFFEVSAYENRELPLKETVYSKSDSSYTTYNYLTKCAEFNLPQELSNLIKESFCY GVIPEIKSIWISHSKLYIYNYSSCVIKELGFSSKVQELILFKPHSHFFTDKIKYSLLVVS EKYVILYGIETESNEFIETGVSIYKSFNANSISITNGDIFLGGNDGNLYQFIYSNNNFLN LRTSYFKNLENNLIKRALTLFGSKNKPIKKISSLNQWVLALTENEVKIYSLKNKEIKYIN NSILNYDTSFIDIKAVEENQSSVFYYLINRTGKRYYFSNSSFLFEKRPPLEENDLHPLLY KGNTNGLLLYKKTGLAYFINLNEDVIRNYTLNKVVENYEVIKTEFDDLFLTEHKLISIKH RSL…	>KI0ANB24YC10FM1:c(1076-3853) complete cds; ATGCAAAAATACACAGAATTCTTTGAGGTAAGTGCTTATGAAAACAGAGAATTACCACTT AAAGAAACAGTATACAGCAAATCAGATTCATCATATACCACATATAATTACCTTACCAAG TGTGCTGAATTTAATTTACCACAAGAATTATCTAACCTAATAAAGGAATCATTTTGTTAT GGAGTTATTCCTGAGATAAAAAGTATTTGGATATCTCATTCTAAACTATACATTTACAAT TATTCTTCATGTGTTATTAAAGAATTGGGATTCTCAAGTAAAGTACAGGAGTTAATACTC TTTAAACCCCATTCACATTTTTTTACTGATAAAATCAAATATTCTTTATT…
>KI0ANB24YE20FM1:c(282-1136)	284	32.9			2	Unknown	>KI0ANB24YE20FM1:c(282-1136) MNSAVIIGISLILLIIVILFIILQRIKKRAKVKNEIHNAIIRILIIMEHFIKSKAIRCPE TPEHPLHDLLSRYLDAESDKNSIIESFLKYFGNKIPNGANTTINIFRIFLKELLDEQLGF KTDLNGFWLGPGNSPSIDKERTVAKNFVWLYKASDSMQKGYPYYFYANIPLLKYNKSLKK SFRSKVEETVKDFNLKKDFGTKGLKGPEVLILFFDDPLESKNVDFSLYFDGYFLHGVCFK EYSNEFLVMESNNPLNEISLKKYKEKNSLLSFAIFKKMEVEIVK	>KI0ANB24YE20FM1:c(282-1136) complete cds; ATGAATTCAGCAGTAATCATAGGAATATCATTAATATTACTGATAATAGTAATTCTTTTT ATTATACTTCAGAGAATCAAGAAAAGAGCTAAAGTTAAGAATGAAATACACAATGCTATT ATTAGAATATTAATTATAATGGAGCATTTTATTAAAAGTAAAGCAATCAGGTGTCCTGAG ACACCTGAGCATCCTTTGCATGATTTATTATCCAGATACTTAGATGCAGAGAGTGATAAG AATAGCATCATAGAAAGCTTCCTAAAGTATTTTGGCAACAAAATTCCTAACGGAGCAAAT ACAACAATAAATATATTCAGGATTTTTTTAAAGGAGCTGTTGGATGAGCAA…
>KI0ANB24YI16AHM1:c(1635-3116)	493	56.9	2	3	6	Thioredoxin domain	>KI0ANB24YI16AHM1:c(1635-3116) MNLLSILSFVLCRSVPKLHVPTGKLSTIKTILGDVSIQEDTESTINVTHEGRELEFNEDE LESVQKYLGFLKKYDSPFLDASIYENLLKIQEETEEETXKNGRTSFVILFVNKESVEYIK DIXNIRVFLSTDEKLAQALKTPFPGIYGYNHKDRLTYQLKVKNDYSKAAFSVLTPILDLI SNQNVHMYESSELPTFYLLAKEENLNKFRXEIKPLSIELKNEVQMCLMKYSENTNIKAFG ITQEDLPAVIIVKDGKKYAEKSVNKESLSNFIGDYNENKLNEYILSQEELPNNDSLPVKR ITFNNSEKYLKDPSKDKFVIFEAPWCQYCKLLKPIVNDLAEIYKXNANILVGTYDMTXND PL…	>KI0ANB24YI16AHM1:c(1635-3116) complete cds; ATGAATTTACTAAGTATTCTTTCATTTGTTTTATGCAGATCTGTGCCTAAGCTACATGTG CCTACGGGTAAATTAAGTACCATCAAGACAATACTAGGAGATGTNTCCATTCAAGAGGAT ACTGAGTCNACTATTAACGTTACTCATGAGGGAAGAGAGTTAGAATTCAACGAGGATGAA TTAGAATCAGTTCAAAAATACTTAGGATTCTTAAAAAAATATGATTCTCCATTTCTGGAT GCATCAATTTATGAAAATTTACTTAAAATACAAGAAGAAACCGAGGAAGAAACANTGAAG AATGGAAGGACATCATTTGTTATTTTATTTGTAAACAAAGAGAGTGTTG…
>KI0ANB25YA19FM1:c(1211-3730)	839	95	18	16	10	Argonaute	>KI0ANB25YA19FM1:c(1211-3730) MNFPCQRPKLQPTGTIPIVCNMLAIKSNPTVHSYLVTFTPELKRDLHTLFMKVASEPLKG VAFAFDGINQMVTNQKIPDTEFKFLLGKEKEFVLKLVYKHSSNEEALSISMYETIIKHYQ QMNFFAEGKRSFNKAEVASLSGGIELHGGLAQCIKSTNHGLFLNVDACFNVFIQERELVS LLNIMFSERESNERSGRGEVRLPDEQHPFWRDASLLLKNCQVQTLHTNFPKKFKLSGILN KPANQITFSKDGEEITVAKYFESTYGRLKYPEYPVAIVKKQGKESFFPIEVLKITENQKY TRKLNENQTTEMIKHAAKIPTDRFSFIAARVKDLKINENDTLKDFNLVIDSNFLECKGKI LSA…	>KI0ANB25YA19FM1:c(1211-3730) complete cds; ATGAATTTCCCATGTCAAAGACCGAAATTACAACCCACAGGTACGATTCCCATTGTATGT AATATGTTAGCAATCAAAAGTAATCCAACAGTACACTCATATCTTGTAACATTTACTCCC GAGCTTAAGAGAGACCTTCATACCTTGTTTATGAAAGTAGCCAGTGAACCACTTAAAGGC GTTGCTTTTGCATTTGACGGTATCAATCAAATGGTTACTAACCAAAAAATACCAGACACT GAGTTTAAATTTTTACTCGGAAAAGAGAAAGAATTCGTCCTTAAACTGGTATACAAGCAT TCTTCAAATGAGGAAGCATTATCAATTAGCATGTACGAGACAATAATAAA…
>KI0ANB26YD05AHM1:c(2211-4190)	659	74.5	13	17	16	Hsp70	>KI0ANB26YD05AHM1:c(2211-4190) MFLYFLISILCQKQQAALGIDLGTTFTCVYVYLPDSLTSSVELIKFDGLETIPSVVKFEE IGGVYQLIGGRKAINASEAASDFSGTFSAYKRLMGRSSLREDIELMDYNSKVTYKVVEEV IGDKSQLNMVYTDKNNNELKVTPVEASSVILRMIHNELEPIYDLKEVVVTVPVYFLENQR SATISAANIAGFKKVNLLFEPVAAAYAYQSKKEEKTDKYVKYIVYDHGGGTLDVSAFEFG DSVLEAPYTKGLRFNGGEDFTELLLRHNMSILANKGYTIKKDSKDYLRLKSLSEEMKIKL CNLQNDLISAGSQENATIEETFSTNFGTYVLELDTFTFNSVIEPKLKEVRDLFEKGEDSF NN…	>KI0ANB26YD05AHM1:c(2211-4190) complete cds; ATGTTTCTTTACTTTCTAATATCAATCTTATGTCAAAAGCAGCAAGCTGCTCTTGGAATA GACTTAGGTACCACATTCACTTGTGTATACGTTTACTTACCAGACAGCTTGACTAGTAGT GTTGAGTTAATTAAGTTTGATGGATTAGAGACAATTCCTTCTGTTGTCAAGTTTGAGGAG ATTGGTGGAGTTTATCAGTTGATTGGAGGAAGAAAAGCAATTAATGCTTCCGAAGCAGCT TCTGACTTCTCTGGAACATTCTCTGCTTACAAGAGACTTATGGGTAGATCATCATTGAGA GAAGACATTGAATTAATGGACTATAACTCAAAGGTAACCTACAAAGTAG…
>KI0ANB2YG05FM1:624-1691	355	41.2		2		DnaJ domain	>KI0ANB2YG05FM1:624-1691 MSDPQGYYAALGVEPTATDDEINTAYKKLIRIWHPDAGTEVRKLRDMEDSPEKEKLKEEI VNKCKKINEAKTILLDPQQRQAYDQPQSEMFDIFDFFGRSRGHKQRDEIHRIQITFEESY VGKDYKLNLTRKKKCNSCNATGGTDISKCNTCRGTGKIKREKHSSFFVTIDETNCTKCTN GEIIKNKCKECNGNKYNSENYVKDIYIPPGTEHNDKFVMKNDENKNVIIKIEVIPSDKYF RIKNHLIIKEIVDLYEVLGGGYIYVKLFNKRIKIKLNKVKDLDKCIRVKGLGFKKGDLFI QPSYKFNSSKENDKIILNRMNKDEECKETYQSDYSDIPAEEEDVRSSFFSGFFGL	>KI0ANB2YG05FM1:624-1691 complete cds; ATGTCTGATCCACAAGGTTATTACGCAGCACTAGGAGTTGAACCTACAGCAACTGATGAT GAAATAAATACGGCATATAAGAAATTAATAAGAATATGGCATCCTGACGCAGGAACAGAA GTACGTAAATTAAGGGATATGGAAGATTCTCCGGAAAAAGAAAAACTGAAGGAAGAAATT GTCAATAAATGTAAGAAAATTAATGAAGCAAAGACTATTTTACTTGATCCACAGCAGAGA CAAGCTTATGATCAACCCCAATCAGAAATGTTTGATATTTTTGACTTCTTTGGAAGAAGC AGAGGACATAAACAAAGGGATGAGATTCATAGAATTCAGATTACTTTTGAAGAGA…
>KI0ANB3YG03AHM1:1162-2364	400	45.3	9	3	10	Translation initiation factor	>KI0ANB3YG03AHM1:1162-2364 MARIEEEEIYDDDDVIERWEELKLRDELIKGIYAAGFENPSFIQKRAIRPLINGKDLRAQ SQSGTGKTGAFCIAALQKVNLAGGVQVIILAPTREIALQNYTCLTVFGNFMTSINIKLLQ GGKSVKQDIEDLESSPHIIVGTPGRVLHMLKDNHIRLSESIFFIIDEADELFKRGFKDTI KEIYVGIKDVGIQVAMFSATWESDELDTSLLLLKNDPKVIDLRKDEQTLKGIDQYLIDMG ERRSNKXINDELKIRIILDIYSRYPINQSIIFVNTVDRVKAIHNKLNDLGFVCGAIHSDL TQTEREDVFKRFKSGXLRTLISTDIAGRGVDVQQLSVVINFDLPRNNLSSYIHRIGRAGR YGKKGS…	>KI0ANB3YG03AHM1:1162-2364 complete cds; ATGGCAAGAATAGAAGAAGAAGAAATTTATGATGATGATGATGTCATAGAGAGATGGGAA GAACTTAAGTTAAGAGATGAGCTTATTAAAGGAATATATGCAGCTGGTTTTGAAAATCCT AGTTTTATTCAAAAGAGAGCTATCAGACCACTGATTAACGGAAAAGATCTAAGAGCACAG TCCCAATCTGGTACTGGAAAGACAGGAGCATTTTGCATTGCAGCATTGCAGAAAGTAAAT TTGGCAGGAGGTGTTCAAGTAATTATTTTAGCACCAACCAGAGAAATTGCTTTACAAAAT TATACGTGTCTTACAGTTTTTGGTAATTTTATGACATCAATTAACATAAAATT…
>KI0ANB9YM14AHM1:c(2144-3451)	435	48.4	2		4	Unknown	>KI0ANB9YM14AHM1:c(2144-3451) MLLYFILCLCSHKHKHSKKCKSREHFIEKPDDNKYNVGKKITKVVKPKEVKSKRSKVESD RSLKDSDEYDSMPESLKKELLDTDISSSESDTKSKGKLIAKHKEESKAKKKSKSAKKSSK VGGIKSDSDSKQKGKKSSKKISKICSSNSESSESESNSDSSHEDVTSKGKRDKSSSTESS SESSESSSASVHKNIKGRKQQDKLKASKYKSKSSESDTDSKSSVDSSSDSDESDKKRRSN AKKGTPSTKSGRGNVELSKKHNKFILHSKDNEHAIDFSDFAKKTGEIDFKAVSEVMGKNL SICIEEFFQNLDNKEKLKEIEKMVGNLFIVLRVLADNKEKVDDKTCVSLINFGECFGKEK KDP…	>KI0ANB9YM14AHM1:c(2144-3451) complete cds; ATGCTATTATATTTTATACTCTGTCTTTGTAGCCATAAACACAAACATTCAAAAAAATGC AAAAGCCGTGAGCATTTTATAGAAAAACCAGATGATAATAAATATAATGTTGGCAAGAAA ATTACAAAAGTAGTCAAACCAAAGGAAGTAAAAAGTAAAAGGTCTAAAGTTGAAAGTGAT AGATCCCTTAAGGATAGTGATGAATATGATTCCATGCCAGAAAGCCTAAAAAAAGAACTT TTGGATACCGATATTTCTAGTTCAGAATCAGATACAAAAAGCAAGGGTAAATTAATCGCA AAGCACAAAGAAGAGAGCAAAGCTAAAAAAAAGTCAAAATCAGCTAAGAA…
>KI0APB13YG12FM1:1707-3104	465	55	3	2	3	CAXX protease	>KI0APB13YG12FM1:1707-3104 MSYSTHKSLPYLLSFICLFKTFLIGRQIFCLNSCKTHPTIPPKELEQTKNYNKERHYLSL FRMFVSLALDIFIIKKDIFHKLFSYFSNTILGMTFFYVSYSIISTIIFIPFDLVSNFVIE ERYGFNKMTLSLFFSDLLKSTMIFSVINFVFIYALVYCISNFAYFYIYAFVFFVVLQIFI IVLYPIVILPLFNKFTELEEGSLKTEIKKLIRKINSYLSDPSSYSLEMKKNEDVKIANDN KEMDKEKEEESNITNESYEEQNVHETKEEKENKDNEEKEDYPFVKVKKILKMDGSKRSHH SNAYFIGLFKEKRIVLFDTLMDKMSINEIIAVLGHEFGHASRNHIYKNLSLMFLIQLLVL FTYSFT…	>KI0APB13YG12FM1:1707-3104 complete cds; ATGTCTTATTCAACTCATAAAAGCTTACCTTACTTGCTAAGCTTTATTTGTTTATTTAAA ACATTTTTAATAGGTAGACAAATATTTTGCTTAAATTCATGCAAAACCCATCCTACGATT CCACCAAAAGAATTAGAGCAGACTAAAAACTACAACAAAGAGAGACATTACTTGTCATTA TTTAGGATGTTTGTTTCACTTGCTTTAGATATCTTTATCATCAAAAAGGATATTTTCCAT AAGTTGTTTTCTTACTTTAGTAATACTATTTTAGGAATGACCTTCTTTTATGTGAGTTAC TCAATTATTTCTACAATTATTTTTATTCCTTTTGATCTTGTTTCTAATTTTGT…
>KI0APB13YM20FM1:c(434-1237)	267	29.3	3	3		Unknown	>KI0APB13YM20FM1:c(434-1237) MLLFLGTILSVKIWGRIKQDKKDYLVVDNEGNGVCKQVKIMCCPHRNFKHDVTTHTTPEM KDKSNYTFVEVPKDVRDQYIKVEIVDNHNKVYKSKAVNYGDMKSQSPDRFFKDAVVEEGK SYSGKSSGHDYGKKSSSWDMGSDDYVVVENKSSGKSGSTNAVAWYLDTKNNEYIPELDGK ENGSSSSGKTKGENGSSKSGGNEKGSSKSGENEKGSSKSGGKKGDEEESDEEDGEGSSKD SDKDEKDNGIASMSIGILLIFGILTFF	>KI0APB13YM20FM1:c(434-1237) complete cds; ATGTTACTTTTTCTCGGAACAATTCTATCTGTAAAAATATGGGGAAGAATAAAGCAAGAT AAAAAGGATTATTTAGTAGTAGATAATGAAGGAAACGGAGTATGTAAACAGGTAAAAATA ATGTGCTGTCCACACAGAAACTTTAAACATGACGTTACCACTCATACTACACCAGAGATG AAAGATAAAAGTAATTATACTTTTGTTGAGGTTCCTAAGGATGTCCGCGATCAATATATT AAAGTAGAAATAGTAGATAATCATAATAAGGTCTACAAATCAAAAGCTGTAAATTATGGA GATATGAAATCACAATCACCAGATAGATTCTTCAAAGATGCAGTTGTAGAA…
>KI0APB15YC04FM1:3796-4407	203	23.1	6	3		Small GTPase	>KI0APB15YC04FM1:3796-4407 MADEYDYLFKITLIGDSGVGKTCFLLRYTDEIFADEYVSTIGVDFKIKTITLENKKCKLQ LWDTAGQERFNSITQSYYRGSHGIIVLFDLTNLESFNSLDKWFTKIEENASSKREVLLLG NKADLVNERVVKIDEHVTPFLNKHKVGLESYYEVSAKDNIKVTEAFESITKTLIQKSIKG VFESKDKTKIKEIVENASKGSCC	>KI0APB15YC04FM1:3796-4407 complete cds; ATGGCTGATGAATATGACTACCTCTTCAAAATTACATTAATAGGAGACAGTGGTGTGGGA AAAACTTGTTTTTTACTGAGATACACCGATGAAATATTTGCTGATGAATATGTCTCAACA ATAGGAGTTGATTTTAAAATAAAAACAATAACCTTAGAGAATAAGAAATGCAAATTGCAA CTATGGGACACAGCTGGACAAGAGAGATTTAATTCAATCACTCAGAGTTACTATAGAGGA TCACATGGAATTATAGTTTTATTTGACTTAACAAATTTAGAATCATTTAACTCATTAGAT AAATGGTTTACTAAGATTGAAGAAAATGCATCTTCAAAAAGAGAAGTTCTTTT…
>KI0APB15YK12AHM1:1804-2289	161	19.1		4		HMG boxe domain	>KI0APB15YK12AHM1:1804-2289 MKKKLAPNRPKRPPTAYIRFTNELRKKDPSIKKLTVGEAATSFSKQWQELCQEEKDRLCD EYNKEMKIYSEAFAEYKKTDEYKESLKKNKKPKRIRNVSPYNVFLAETYAQKKKEGCGEF KQVATEVSKLWSQMSEECKQDFQRKADELNEARKNKENKKC	>KI0APB15YK12AHM1:1804-2289 complete cds; ATGAAAAAGAAGCTCGCACCAAACAGACCTAAAAGACCACCCACAGCATACATTCGATTC ACAAATGAATTGCGCAAAAAAGACCCTTCTATAAAAAAGCTTACAGTTGGTGAAGCTGCC ACAAGTTTTTCTAAACAATGGCAAGAATTGTGTCAGGAGGAAAAGGACAGACTGTGTGAT GAATATAATAAGGAGATGAAAATATATTCAGAGGCATTTGCTGAATATAAAAAGACTGAT GAATATAAAGAATCATTAAAAAAAAATAAAAAACCCAAAAGAATAAGAAATGTTTCCCCT TACAATGTTTTCTTAGCAGAAACCTATGCTCAAAAGAAGAAAGAGGGATGTG…
>KI0APB17YE05FM1:1117-1704	195	21.8	2	2	4	Ribosomal protein S7	>KI0APB17YE05FM1:1117-1704 MEFELEETKLKLFNLYSYSEVQVKDTSLAPYINVETDISYPHTASRHNKYQFGKAKIPIL ERFICTLMRRGRNNGKKSLATKALRNAFTIISTITKSNPLQVLVDAIVNSGPREDCARIG KGGAMRRTSVDVSALRRLNIAIYLLGKGIRQSARKGTKTIAECIADELIPAAKNSPNSFG VKKKDEIERMAKSNR	>KI0APB17YE05FM1:1117-1704 complete cds; ATGGAATTTGAATTAGAAGAAACAAAGTTAAAACTATTCAATCTTTACAGCTATTCAGAA GTACAGGTTAAAGATACTTCACTTGCACCTTACATTAATGTAGAGACGGACATTTCATAT CCACATACAGCAAGTAGACACAACAAATATCAGTTTGGTAAAGCTAAGATTCCTATCTTA GAAAGGTTTATTTGTACATTGATGAGAAGAGGTAGAAACAATGGGAAAAAATCATTAGCT ACCAAAGCATTAAGGAATGCCTTTACAATAATCTCTACGATAACCAAATCAAACCCCTTA CAAGTTTTAGTTGATGCCATAGTAAATTCAGGACCAAGAGAAGATTGTGCACG…
>KI0APB19YI11AHM1:511-1761	416	46.2		4		MFS sugar transport-like	>KI0APB19YI11AHM1:511-1761 MEDSKIKEEQMEIKKNDTTIIHERKTDFYSVIVASISSLVFGMNLTSYAALKDIYNAGAQ NVEAGMKFAMSTTQWNYSQSLLNIGAMIGNILTKFIIFLGDKNILIFNNILFMIGYLCLL FGTSPLIIIVGXIVIGIGLGIISSVTPGYLSNIATKENKGIVSTCHQLFVMIGVLTGNII SYFCSSXGLWKFSVILQTLIIIGHFCASFYIVKVDKEGDEEGAGISELFSENSAKLSILF AFALHIGQQLTGINGVIFASDSIFENESNPKLYSMFVGVAALIGVGMTMAVIDRFGRKLL ILVSLLGISLSLGFLGKDVHKIPSLFIFMISFSIGMGPIPWFITNEIFPKKYVSAINMIS IPTNWF…	>KI0APB19YI11AHM1:511-1761 complete cds; ATGGAAGATTCTAAAATTAAGGAAGAACAAATGGAGATCAAGAAAAATGACACAACAATA ATACATGAAAGAAAAACTGACTTTTACTCAGTCATAGTTGCAAGTATATCATCATTGGTA TTCGGTATGAACTTAACTTCCTATGCAGCATTGAAGGATATTTACAATGCAGGAGCCCAG AATGTTGAAGCTGGGATGAAGTTTGCCATGTCCACAACACAGTGGAATTACAGCCAATCA TTGTTAAACATTGGAGCAATGATTGGAAATATCCTCACGAAATTTATAATTTTTCTTGGG GACAAAAATATTCTTATTTTTAATAATATTTTATTTATGATTGGTTACTTGTG…
>KI0APB22YI22FM1:1407-2810	467	54.1	5	3	4	Asparyl tRNA synthetase	>KI0APB22YI22FM1:1407-2810 MEKKLESINITKFTEISDLINHENITIRTNGFMFDSRITGKRGFLILRSGTNTLQCIFNR IPTEEYHLSDDEFASLKKISKESFLEVIGKLQDSPFPINSCTVKNKELIVKKVNVISSSI EMPFNLIDASASKESDFANVNLDLSIRNRYLDLRTPHMQSIFKVIDCFMFHFRDFLRRNS FLEIKTPKLIGTASEGGANCFKVQYFKKDAYLAQSPQLYKQMAVIGGLKRVYEIGHVYRA EESNPNRYLSEFVGLDLEMEINDSYHEVIDLIYKLISFIFKKVEEECQNELNLIKNYKNF EVPVLKXDPVIYTYKECVELLKEEKIIVNELEDFNKGQEKELGRIVKQRRGVDLFIITNY PTQVRA…	>KI0APB22YI22FM1:1407-2810 complete cds; ATGGAAAAAAAATTAGAGTCAATTAATATTACCAAGTTTACAGAAATCTCAGATTTAATT AATCATGAAAATATTACAATAAGAACCAATGGCTTTATGTTTGACAGTAGAATCACTGGA AAGAGAGGATTTCTTATTTTGAGATCAGGAACCAATACATTACAATGTATTTTCAACAGA ATTCCTACTGAGGAATATCATTTATCTGATGATGAATTTGCATCCTTAAAGAAAATCTCA AAAGAATCCTTTTTAGAAGTGATAGGTAAATTGCAAGATTCACCATTCCCAATCAATAGC TGTACAGTTAAGAACAAAGAACTTATAGTTAAGAAGGTCAATGTTATTTCATC…
>KI0APB22YK08AHM1:c(930-1730)	266	30.2	2		2	Proliferating cell nuclear antigen	>KI0APB22YK08AHM1:c(930-1730) MFELKIQASESDSSSKFNAEALNLLKKAIEVVHELVEDADIQITDKGINTQALDNIHVCL INIFLSKNLFFSYRCDKNLVLGIKLKVLNKIMKTIKVSKNDVFELNCEDDGSVLSLKYES SRYVLSNDFKLYKXDIESYTLPSMDYAASITFNLEDFXXLSRSVGTFDEFIIFDAKKDSF TFNQISDVGKSSLILKPNDENGVVVNVSDPICKEVSMKYINIMSKLQGLSDTVSIHIGEN HPIFFEFSMEEYGYIRFYVAAKKDDH	>KI0APB22YK08AHM1:c(930-1730) complete cds; ATGTTCGAATTAAAAATACAAGCATCAGAATCAGATTCAAGCTCAAAGTTCAATGCCGAA GCACTTAATTTGCTTAAAAAAGCAATAGAGGTCGTTCATGAACTCGTAGAAGATGCTGAC ATTCAAATTACTGACAAGGGAATTAACACTCAAGCTCTTGACAATATTCACGTATGTCTA ATTAACATATTCTTATCCAAGAATCTCTTTTTTTCTTACAGATGTGACAAGAATTTGGTA TTAGGAATCAAATTAAAAGTATTAAATAAAATTATGAAAACTATTAAAGTATCTAAAAAT GATGTGTTTGAATTGAATTGTGAAGATGATGGAAGTGTTCTTTCTTTGAA…
>KI0APB9YL08AHM1:c(265-642)	125	13.7	2	5		Histone-fold	>KI0APB9YL08AHM1:c(265-642) MASTKGAGKKDPASSGKSEEFDVKSAIKMTHVKKVLKNKTKHRTSKVACHAVAVAVYVLI KEIVIGAMEAADLENKKKVLPKHINLAIHKDTELAKIGHDILVRSGGVRNVIPPEMLKRK QVDKE	>KI0APB9YL08AHM1:c(265-642) complete cds; ATGGCAAGCACTAAAGGAGCAGGTAAGAAGGATCCAGCATCATCAGGTAAATCTGAGGAA TTTGACGTTAAGTCAGCTATTAAAATGACTCATGTAAAGAAGGTATTAAAGAATAAGACT AAGCATCGTACTAGCAAAGTTGCATGCCACGCTGTAGCAGTAGCTGTCTATGTCCTCATC AAAGAAATTGTCATTGGTGCAATGGAAGCAGCTGACTTAGAGAACAAAAAGAAAGTATTA CCCAAACACATTAACCTTGCAATTCACAAGGATACTGAATTGGCTAAGATTGGTCATGAT ATACTTGTTAGATCTGGTGGTGTTAGAAATGTCATTCCTCCTGAAATGTTAA…
>KI0APB9YP06AHM1:197-859	220	25.2	2			Alanine tRNA synthetase	>KI0APB9YP06AHM1:197-859 MTELIYFNDQEILQAKAQVKNIIIEKNALXTDRTPFYPKGGGQLSDVGIIKNNSFHCQVI NVCKENDMIYHIIANSTGEINVNDNVDMIVDSKVRNLHSRLHSAGHIIDIALFSLEFSKN VTVTRACHYPKESSVTYXGKLVYTKEETLRMIQEKCDELINEDIKIEILHEENNMRYTFI KGYKIACGGTHVKSSKEIGKVILKKIVLKKEEFRISYDVN	>KI0APB9YP06AHM1:197-859 complete cds; ATGACAGAATTAATATACTTTAATGACCAGGAAATATTACAAGCTAAGGCACAAGTAAAG AACATTATAATAGAAAAAAATGCTCTTNTTACTGATAGAACTCCATTTTATCCCAAAGGT GGTGGTCAGTTGTCAGATGTAGGAATAATTAAAAACAATTCATTTCATTGCCAGGTCATT AATGTATGTAAAGAAAATGATATGATTTATCACATCATAGCAAATTCAACAGGTGAAATT AATGTTAATGATAATGTTGATATGATAGTTGATTCTAAAGTAAGAAATTTACATAGTAGA CTACATAGTGCTGGCCATATTATTGATATAGCTCTCTTTTCTCTTGAGTTTAGTA…
>KI0AQA3YF15FM1:c(1-390)	129	13.9	2	3		40S ribosomal protein S14	>KI0AQA3YF15FM1:c(1-390) MTEAEQTETIMRVGVAHILATRNDTFVHITDLTGSETIAKITGGMKVKSHRDESSPYAAM LAATDAAEKAMSKGINALHIKLRGRGGVKSPLPGPGAQAAIRALIRYPGMRLCRVEDVTP EPTDRTRKK	>KI0AQA3YF15FM1:c(1-390) partial cds; ATGACAGAAGCTGAACAGACAGAAACAATAATGAGAGTAGGTGTTGCTCACATTTTAGCC ACAAGAAATGATACTTTCGTTCATATAACAGATTTAACAGGTTCTGAAACCATTGCTAAA ATTACAGGTGGTATGAAAGTAAAGTCACACAGAGATGAGTCATCACCCTACGCAGCTATG TTGGCTGCAACAGATGCGGCTGAGAAGGCCATGTCAAAAGGTATTAATGCATTACATATT AAATTAAGAGGACGAGGAGGTGTTAAATCTCCCTTACCTGGACCAGGTGCCCAGGCTGCG ATAAGAGCTTTGATTAGGTATCCTGGTATGAGATTGTGTAGAGTAGAAGATGTCAC…
>KI0AQA3YH06AHM1:c(137-646)	169	19.3	2	2	3	CXXC zinc binding	>KI0AQA3YH06AHM1:c(137-646) MKYKVIFKGEFENVKHISVEQTFEIKIQCVACREQSEKPIILTADSSVRKEVGIFNLLYS CHGCKRQLSAKVNIPREKKMTLLNTSNNTEEEVGLFVGEKEGLNYKVSEIVLGGCELVGL KVLLMNIVDIKDNLXSEVKLNYEEKCWTGDFKNSFSSIVNYSIEYELSK	>KI0AQA3YH06AHM1:c(137-646) complete cds; ATGAAATATAAGGTAATCTTTAAAGGAGAATTTGAAAATGTAAAACATATTTCAGTAGAG CAAACATTTGAGATAAAAATACAATGTGTGGCCTGTAGAGAGCAATCAGAAAAGCCAATT ATACTTACAGCCGATAGTTCAGTACGTAAAGAGGTAGGAATATTTAACCTACTTTACAGC TGCCATGGATGTAAAAGACAGCTTAGTGCCAAAGTAAACATTCCTAGAGAAAAGAAGATG ACTCTTTTAAATACAAGTAATAACACAGAGGAAGAAGTAGGATTATTTGTAGGAGAAAAG GAAGGTCTTAATTATAAAGTAAGTGAAATTGTTTTAGGTGGATGTGAATTGG…
>KI0AQA7YF17FM1:810-1550	246	27.1	2	4	3	Ribosomal protein S5/S2	>KI0AQA7YF17FM1:810-1550 MEVKPEKVPQSTPRVPRESKEKEWIPTTDLGILVKTNKVNMEDISRFSLRVKEVGIIEHL FKNKLSEVVLKIKSVQKQTKAGQRTRMKAVVVVGDNENYVGLGTKTAKEAAVAIRGAIEQ AKLNLRPIKLGYWGSKYGAPHTVTCKSTGRSGSVLIRLIPAPKGSGIVAGSVPKKICTLA GVKDIFTKTNGQTCTTENFAKATIDALDEASNFLSPDMWNVTSSELNPLVVYSDFLTEYK RKVLRK	>KI0AQA7YF17FM1:810-1550 complete cds; ATGGAAGTTAAACCAGAAAAAGTACCTCAATCTACACCACGTGTACCAAGAGAATCAAAA GAGAAAGAATGGATACCTACGACTGATTTAGGTATTCTTGTAAAAACAAATAAAGTTAAT ATGGAAGATATTTCTAGATTTTCTTTAAGAGTAAAAGAGGTTGGAATCATTGAGCATTTA TTTAAAAATAAATTAAGTGAAGTTGTTCTTAAGATCAAGTCAGTTCAGAAACAAACTAAA GCAGGTCAAAGAACAAGAATGAAGGCTGTTGTTGTCGTAGGAGACAATGAGAACTACGTT GGTCTTGGAACTAAGACAGCCAAGGAAGCAGCTGTTGCCATTAGAGGAGCAATTG…
>KI0AQA7YJ05FM1:c(3870-4184)	104	11.9		2		Ribosomal protein S10	>KI0AQA7YJ05FM1:c(3870-4184) MRRIKTEHILLMKKHLAEKNGIVVEDIVKGNHPVLNIPNLDVMCFCKSLEGKGMAKKTHV WKHSFYTLTKEGIXKLREELSYDVVLSVNLEQTANLNEETAIIN	>KI0AQA7YJ05FM1:c(3870-4184) complete cds; ATGAGAAGAATTAAAACTGAACACATTTTATTAATGAAGAAGCACCTTGCTGAGAAAAAT GGTATTGTTGTTGAAGATATTGTCAAAGGTAATCATCCTGTTTTAAATATTCCTAATTTA GACGTTATGTGTTTTTGTAAAAGCTTGGAAGGTAAAGGTATGGCTAAGAAAACACATGTG TGGAAGCACTCATTTTATACTTTAACTAAAGAAGGTATTATNAAACTAAGAGAAGAACTT TCTTATGATGTAGTTCTTTCTGTTAACTTAGAACAAACAGCTAATTTAAATGAAGAAACT GCTATTATTAATTAA
>KI0ARB10YM24AHM1:1259-2875	538	61.9	3	4		Phenylalanine tRNA ligase	>KI0ARB10YM24AHM1:1259-2875 MPSVTINKAELPNLHNIEDILFDFGLETEETPEGLKIDCPANRYDLLTPKGLLSSLDCFL NCREYEEIKINQSNYQINAESTIRPVISGAVIHFTEEICYNELINYQEKLHDTIGRDRKL LALGIHDYFKVSFPLTYKXVNINDFKFNPLNCEETYSFTEFMNFLEKSKCMKYLKVMNQK LPAIFDKNNKIISLPPVLNSNFTKITEKSKSIFIDITGNDKVKVENALKLFLYXFRGKIE EVKVNGQSLTMNNYSFVINLEEVNKFMGVQLTTSELQNHLTKMMXSSRLIGEGEFINKNN VVNYENFDRKKTNLLVKVSDVRFDVMEKCDLLEDICISYGFNNISKSLNISFSCGQELPF NKFSD…	>KI0ARB10YM24AHM1:1259-2875 complete cds; ATGCCAAGTGTAACAATAAACAAAGCGGAGTTGCCTAATTTGCATAATATTGAAGATATT TTATTTGATTTTGGTTTGGAAACAGAGGAAACCCCAGAAGGATTGAAGATAGATTGTCCT GCAAACAGATATGATTTATTGACACCCAAAGGTCTTCTCAGCTCATTAGACTGTTTCTTA AATTGCAGGGAATATGAAGAGATAAAAATCAACCAATCAAATTACCAAATTAATGCTGAA AGTACAATCAGACCAGTAATTTCAGGGGCAGTAATTCATTTTACAGAAGAAATTTGCTAC AACGAATTGATTAATTATCAGGAAAAATTACACGATACAATTGGACGTGATA…
>KI0ARB12YA23FM1:c(1262-1825)	187	21	2	3	3	60S ribosomal protein S9	>KI0ARB12YA23FM1:c(1262-1825) MKRLLVEELVTIPEGCIVDISKKVITITGSKATIVKDMSHFILYFDLHENSIRIRLWNGV SRERNKLITAASILKNAINGCMIGYSYTLKVVNKHFPMNLEIAKGGKEVVVKNFLGQKAV RRFKMHGQSVASLGEDKDYLIIQGPSIEEVSQSAGSIQENCQVKKFDSRTFLDGIYFVKK GLIETDL	>KI0ARB12YA23FM1:c(1262-1825) complete cds; ATGAAAAGATTACTTGTAGAAGAATTAGTTACTATCCCAGAGGGATGCATAGTTGATATT AGCAAGAAAGTTATAACAATAACAGGATCAAAAGCTACAATAGTAAAAGATATGTCTCAT TTTATACTCTATTTTGATTTACATGAGAATAGTATAAGAATTAGATTATGGAATGGAGTC AGTAGAGAAAGAAATAAGCTTATTACAGCAGCTTCTATTCTTAAAAATGCCATTAATGGT TGCATGATAGGTTATTCTTACACACTTAAGGTAGTTAACAAACACTTCCCTATGAACCTT GAAATTGCCAAGGGTGGTAAGGAAGTTGTTGTCAAAAACTTTTTAGGGCA…
>KI0ARB13YE14AHM1:c(91-1176)	361	40.2	3	2		Phosphoglycerate kinase	>KI0ARB13YE14AHM1:c(91-1176) MLNKKSIEDINIRNKRIFLRVDFNVPIKDKSVECTHKITSTIPTIEYILKHNPSKLIIAT HLGRPKNYDESLSVKPIVNLLNQMMNTNFVLKNLNDIMDEKYIFLENLRFNEEEREGYGN FFVKNAELAVLDAFGCAHRNDKSITGTKLXVYMGLLFAKEIDLAKNILNGVDLCIFGGAK ISDKIKLISEIKSKEVWMVGALANTILKYKKINIGKSKSEENVDLSKVLSLDIKLPTDFI TKDSLGSKKIINDDECIIDIGEETRNSLRKDILKCKKVFWNGPAGIFENKESQEGTKAIA EGLQGLKEKGGICYXGGGETAMAALMFGDMNQYTHVSTGGGALMTLLSGGSMPGIDIIEN K	>KI0ARB13YE14AHM1:c(91-1176) partial cds; ATGTTAAATAAAAAATCTATTGAAGATATAAACATTAGAAACAAAAGAATATTTTTACGT GTAGATTTTAATGTGCCAATTAAAGATAAATCAGTAGAATGTACGCACAAAATAACATCA ACCATTCCTACCATTGAATACATACTAAAGCATAATCCTAGTAAATTAATTATTGCTACA CATTTAGGAAGACCTAAAAACTATGATGAATCTTTATCTGTAAAACCAATAGTAAATTTA CTTAATCAGATGATGAATACTAATTTTGTATTAAAAAATTTGAATGATATAATGGATGAG AAATATATTTTTTTGGAAAATTTAAGGTTTAATGAGGAAGAAAGGGAAGGGT…
>KI0ARB16YI12FM1:876-1778	300	33.9	6	8	3	60S ribosomal protein L5	>KI0ARB16YI12FM1:876-1778 MAIRTSKKAANVINGVKTKKYLSRFQTKLRRRREGKTDYKHRSAMIRQDANKQGAVKNRI VVRITNKKIICQVVKAYVVGDRTIVSADSTELKKYGINFGLTNYSAAYATGLLLARRMLA KQNLAEEFPAKEADGEYNVVECNEEGKKPLTCYLDIGLNRSTKGARVFAAMKGCSDGGLR VPHSPDKFAGFSDGKLNSEVLRNQIFGKNVADYMKLLMENDTVKYKKQFSDYIKKGINPE DLEGIYEKAFIQIISDPSRDDKVQKDYSSFARYKVKKLTLEERKARILAKKQAMSAEQNN	>KI0ARB16YI12FM1:876-1778 complete cds; ATGGCTATAAGAACTTCTAAGAAAGCAGCAAATGTCATAAATGGTGTTAAAACAAAGAAA TATTTATCTCGTTTCCAAACCAAACTCCGTAGAAGAAGAGAAGGTAAAACAGATTATAAA CACAGATCTGCTATGATAAGACAGGATGCTAACAAGCAAGGAGCTGTCAAAAACAGAATT GTTGTACGCATTACCAATAAAAAGATTATTTGTCAAGTCGTAAAGGCATATGTTGTTGGG GATAGAACCATTGTTTCAGCCGATTCAACTGAACTAAAAAAGTATGGAATTAATTTTGGT TTGACTAACTATTCTGCTGCCTATGCAACTGGATTACTCTTAGCTAGAAGAATG…
>KI0ARB20YC23FM1:c(85-951)	288	31.6		2		Glyceraldehyde-3-phosphate dehydrogenase	>KI0ARB20YC23FM1:c(85-951) MSLKIGINGFGRIGKLVHRVLTERNIPTYKINDPFITIDYAAYSMTYDSTHGRSNFKIEK RSHSIVVNGNETLISLEKAPEDICWDDCDIVIEASGVFTTVDKCKGHLKTAKKVIITAPS EDAPMFVYGVNHENYKGESIFSNASCTTNCLAPLAKLIHDNFIIMDGLMTTVHALTNSQS TLDVYKKKVRSGRSCNNIIPATTGXAKAVTKVIPELEGXINGMAFRVPVDNVSVIDFVFQ TEKEASLDHIFDKVKEATQGSLKGIMCYTTDEVVSSDYNGCSLSCVVD	>KI0ARB20YC23FM1:c(85-951) complete cds; ATGAGTCTTAAAATAGGAATAAATGGCTTTGGTAGGATAGGTAAGCTGGTGCATAGGGTA TTAACGGAGAGAAACATTCCTACATATAAGATTAATGATCCATTCATTACAATTGATTAT GCAGCATATTCTATGACTTATGATTCTACTCATGGAAGAAGCAACTTTAAGATTGAAAAA AGAAGTCATTCAATTGTTGTTAATGGAAATGAAACATTAATTTCACTTGAAAAAGCACCT GAGGATATTTGTTGGGATGACTGTGATATTGTGATTGAGGCAAGTGGAGTATTTACTACT GTTGATAAGTGCAAGGGACATTTGAAGACTGCTAAGAAGGTTATTATTACTGC…
>KI0ARB22YG20AHM1:c(1536-1850)	104	11.7		3	2	Ribosomal protein L35	>KI0ARB22YG20AHM1:c(1536-1850) MTTANTTLEAIFVSHKRGLRRIHPNRSLIRVEGLKNKNLASNFVGNAVISEYNKEGQLFI NKGIITRVHGNSGVLMAKFERNLPPQMVGKKVFVKLFKVEDLSY	>KI0ARB22YG20AHM1:c(1536-1850) complete cds; ATGACAACAGCTAACACAACTTTAGAAGCAATATTTGTTTCCCACAAAAGAGGATTAAGA AGAATACACCCAAACAGATCTTTGATACGTGTAGAAGGATTAAAGAATAAAAATTTAGCA TCCAATTTTGTAGGTAATGCAGTAATCTCCGAATACAATAAAGAAGGTCAACTTTTTATA AATAAAGGTATAATTACAAGAGTACATGGTAATTCTGGTGTGCTTATGGCTAAGTTTGAG AGAAATTTGCCTCCACAAATGGTAGGAAAGAAAGTATTTGTCAAATTATTTAAAGTTGAA GACCTTTCTTATTAA
>KI0ARB22YM06AHM1:c(2686-4818)	710	83.2		2		Glu/Gln tRNA synthetase	>KI0ARB22YM06AHM1:c(2686-4818) MQELKEKIMGLGFSKQKAEELLRNGTFKSRIIEIFQMTNDLLPLHVMLAQHSSDINLVNA ISNKQIINEKQIIKVLKECKDLTNICEFISKNTLTEMEVNEILNQSKTKKDAFKILHERA VFNDLKEIQKRVALLPEEQPKKEESFWLNEGLVTKLHMPGENPQVSEEIKINHLKRTNKK VVTRFPPEPNGHLHIGHAKALAFSFDYAKMHNGITFLRFDDTNPKNEEIAFYHSIKEDVE WLGYSPSYVTSSSTYFEQMIDFAYQLIDNDLAYVCHLTSEEIHDIRIKYTNKIDKIQETF ERLNLKGELNQINKVIDGNSYDPFFIKDGICLTNGCTHKKDSFFYDKCLKNADYRSPFRS RS…	>KI0ARB22YM06AHM1:c(2686-4818) complete cds; ATGCAAGAATTGAAAGAGAAGATTATGGGATTAGGATTCTCCAAACAAAAAGCAGAAGAA TTATTGAGAAATGGCACATTTAAATCAAGAATCATTGAGATATTTCAAATGACCAATGAT CTATTGCCTTTGCATGTGATGCTTGCTCAACATTCTTCAGATATTAATTTAGTTAATGCT ATATCTAATAAGCAAATAATAAATGAGAAACAAATTATTAAAGTTTTAAAGGAATGTAAA GATTTAACAAATATTTGTGAATTTATTTCTAAAAATACTTTAACAGAAATGGAAGTAAAT GAAATTTTGAATCAATCCAAAACTAAAAAAGATGCATTTAAAATATTAC…
>KI0ARB23YL14FM1:c(317-673)	118	12.9	4	4	7	Ribosomal protein L7	>KI0ARB23YL14FM1:c(317-673) MSEEQSSLNLALSQVFSVAKGHNQLVVGFRQVASILQREKPKFVCIAKDMESQANSILLA LCKKSEIPVIYIETRKELASLAGKGGKIGVIALKDFVFATTGRSFISNLLKDMTLSNQ	>KI0ARB23YL14FM1:c(317-673) complete cds; ATGTCAGAGGAACAATCATCACTAAATTTAGCTTTATCACAAGTATTTTCAGTAGCCAAA GGACACAATCAGTTGGTAGTGGGTTTTAGACAGGTAGCCTCAATATTACAAAGAGAAAAA CCTAAGTTTGTTTGTATTGCAAAAGATATGGAGAGCCAAGCTAATTCCATCCTACTTGCA TTGTGTAAGAAGTCCGAGATACCTGTAATTTATATTGAAACCAGAAAGGAACTTGCAAGC TTAGCTGGAAAGGGTGGAAAGATTGGTGTTATTGCTCTAAAGGATTTTGTATTTGCTACG ACTGGTAGATCATTTATTTCTAATTTATTAAAAGACATGACCCTTAGTAATC…
>KI0ARB25YO15FM1:c(699-1484)	261	29.2		5	7	Ribosomal protein L10	>KI0ARB25YO15FM1:c(699-1484) MAKTQSRAVKKXRKSAIYSKIKELFNNNPQFLLVNLSYITGNQXQQCKREWKDIAELIVI KNTALKKALKDIKKEDFIESIQGNVALLFLKKGGSFDDFXKLNEIMVTHKRNTVAKTGSY AQDDYIIKPXVTALGADKVSXFQALNIPYKVNKGKLEILSDLKVLTKGTKVGPAHATLLS LLGISPYTYYMKIDNCYDEEFFPSSILSISKDEIKESIKASVDDCRFISLGIDNVNELTV NNFLTNEVNDSVALAKELGLE	>KI0ARB25YO15FM1:c(699-1484) complete cds; ATGGCTAAAACTCAATCAAGAGCAGTTAAAAAGGNTAGGAAATCAGCAATCTACAGTAAA ATAAAAGAACTATTCAACAACAATCCTCAATTTTTACTTGTAAACTTGTCATACATCACA GGTAATCAGNTACAACAGTGCAAGAGAGAATGGAAGGATATTGCTGAATTAATTGTCATC AAAAATACAGCACTTAAGAAGGCCTTGAAAGATATCAAGAAAGAAGATTTTATTGAATCC ATTCAGGGAAATGTTGCATTACTATTTCTAAAAAAGGGAGGAAGCTTTGATGATTTTAAN AAGTTAAATGAAATTATGGTAACACATAAGAGAAACACAGTAGCAAAGACA…
>KI0ARB6YD14FM1:1-1332	443	51.2		3		Alpha, alpha-trehalose phosphate synthase	>KI0ARB6YD14FM1:1-1332 WKINQDSYNLYCNNILWPLLHSFDNLINNESKFQAYKEYNKLFCDRILEVAEENDVIWVH DYHLMLLPKMIKERKNVKVAFFLHTPFPSGEVFCNLPNSKDILKGLLLADKIGFHLPEYK TQFIDACKTCLSINDFIKNKEGNQSLPMNAVKETNQKNNSNKPMKQVNKSTNEVKEKTDD SLKVTKLCDSNFYNTVKGIRYSPSCIETFKKVSLSSIPIGIDPNMFREVLKKDKVQKRIN ELKNIFKNKKVILGVDRTDYIKGMPHRMKCYEKYLSKYKXNXTVYIQIAVPSRMDLFEYN KLVTDIKLYSTDINNDTGINNNKVLLYNKSVDFDELCALYSLADALLITSLRDGMNLVAL EYIACQENKK…	>KI0ARB6YD14FM1:1-1332 partial cds; TGGAAGATAAACCAGGATAGCTACAATTTATATTGTAACAATATTCTATGGCCATTACTC CATTCCTTTGATAATTTAATCAACAATGAAAGTAAATTCCAAGCATACAAAGAGTACAAC AAATTATTCTGTGATAGAATATTGGAAGTAGCAGAGGAAAATGATGTTATTTGGGTACAT GATTATCATTTGATGCTTCTTCCTAAAATGATTAAAGAGAGAAAGAATGTGAAAGTGGCA TTCTTTCTACACACACCTTTTCCTAGTGGAGAAGTCTTCTGTAATTTGCCCAATAGTAAA GACATACTTAAAGGGTTGTTATTGGCTGATAAAATAGGATTCCATTTGCCAGAATACA…
>KI0ARB6YI03FM1:316-1887	523	58.5	6	2	4	T-complex protein 1	>KI0ARB6YI03FM1:316-1887 MTSIRTDELGRTFEIPMQRVENHSILSTHTFVLNKIATLLSTSLGPNGMDKIIQTQDDEI VVTNDGATILESMCMTENPISKLIVELSKAQDDEIGXWKTTSVVILANSLLKNAESLFKK GVHKSKIAEGYEMALELSLKYLHQISEEVSDLRFYMEKAAKTSLNSKITGKIENFAKICA DAVYLIADKERKDLNFDRIRIEKKIGNDLSESVLINGVVLNKEFSHPQMKKEIENAKIAI LTCPFELPKLKNKNDLLIKNVEDFKNLEDYEIKKFKNMIEKIKEVGANVVINQWGFEDEA NSLLMENNIPAVRWVGGSEMEAIALHSNGSIVSRFENLTEKDLGTADLKEISLGTESEKI IVVENKNN…	>KI0ARB6YI03FM1:316-1887 complete cds; ATGACTTCAATAAGAACAGATGAATTAGGAAGAACATTTGAAATACCAATGCAAAGGGTA GAAAATCACTCTATACTCTCTACACACACATTTGTATTAAACAAGATTGCTACATTACTT TCAACCTCTTTAGGTCCTAACGGCATGGACAAAATTATTCAGACTCAGGATGATGAGATT GTAGTTACCAATGATGGAGCTACTATTCTAGAAAGTATGTGTATGACTGAGAACCCTATT TCTAAACTAATTGTTGAGTTAAGTAAAGCACAAGATGATGAGATAGGNNGCTGGAAGACT ACCAGTGTGGTTATACTCGCAAATTCTTTATTAAAGAATGCTGAATCTCTTTTTA…
>KI0ARB7YH15FM1:c(1130-2758)	542	63.1	6		3	Methionine tRNA ligase	>KI0ARB7YH15FM1:c(1130-2758) MQKKRIVTSALPYVNNIPHIGNIIGCVLSGDVYARYSKKNRIDAIHICGTDEFGTATEME AIAXNCHPMDICNVXRIEHKKIYDWFDIHFDNFGKTTSQNHXLFTQEVFLKIRENGYLEE KEISQMYCETDQMFLADRYIIGQCNNCNAEGAKGDQCEKCGSMLREEDLINPVCFLCKKT PIFKKSHHIFLRLDLLQSRIKXFVNESTKTWSKIATADAKDWCNKELISRCITRDLRHKW GVPVPLKGFEDKVLYVWFDAPIGYISFIKELXEEYLKDFELVEFMGRDNVSFHSIFFPGM MLAAGIDFFPKQISATYYLKFENEKISKSKNHGVFTDQIIKNRLGNDSMWRYYLCKIRPE TNDT…	>KI0ARB7YH15FM1:c(1130-2758) complete cds; ATGCAGAAAAAAAGAATAGTAACTAGTGCGCTACCATATGTCAATAACATTCCTCATATA GGTAACATCATTGGATGTGTACTAAGCGGGGATGTTTATGCAAGATACTCAAAGAAAAAT AGAATTGATGCCATACACATTTGCGGTACCGACGAATTTGGAACTGCTACTGAGATGGAG GCTATTGCAANGAATTGTCATCCGATGGACATTTGTAATGTAAANAGAATCGAGCACAAG AAAATATATGATTGGTTTGATATTCATTTTGATAACTTTGGAAAGACAACTTCTCAGAAT CACNTCTTATTTACTCAAGAAGTATTTCTAAAAATAAGAGAGAACGGATAT…
>KI0ARB7YP03FM1:1710-2744	344	40.3	2	3		PWWP domain	>KI0ARB7YP03FM1:1710-2744 MKYNPNDIVFTMYDEYPPWPSKIAPKEITDEVLARNNTEGIVVMFYGEELSYGVIKSEKD IIPFEQSALPENADEEMKKAYAMAKENXVAFPDLDPPTKKELINIEKWNKRMSQKKGSVK KENKVDEDVKRMKTDVSTENKITEESEPQKEKKNEIKDIFFNNQEEIKENKISEELKEKI ETEMKEEKERNPQKSINSINKEEERAIINDITQNILNSKETTTFLDKENKVSLTQMIPGL SVKEESIRKKMQKNNSLFLKAFLKTTKKKKYLKIKKELSKILLNYPKDTLRTNKIVNKLE EMSKVKIIKSGLFTPLVNLFLMDWLNDPLEIKNRCEKIIRKIIE	>KI0ARB7YP03FM1:1710-2744 complete cds; ATGAAGTACAATCCAAATGATATTGTATTCACGATGTATGATGAATATCCACCCTGGCCA TCAAAAATAGCACCAAAGGAAATTACTGATGAAGTACTTGCAAGGAATAATACAGAAGGC ATTGTTGTAATGTTTTATGGCGAGGAGCTTAGCTATGGAGTAATTAAAAGTGAAAAGGAC ATTATTCCTTTTGAGCAGAGTGCTTTACCTGAAAATGCTGATGAGGAAATGAAGAAAGCT TATGCTATGGCTAAAGAAAATANAGTAGCTTTTCCTGATTTAGATCCACCAACAAAGAAG GAACTAATTAACATAGAAAAGTGGAATAAGAGAATGAGCCAAAAGAAAGGATCT…
>KI0ARB9YC21AHM1:579-1607	342	40.5			2	PCI domain-containing-protein	>KI0ARB9YC21AHM1:579-1607 MESTNVQELLNFLLTNENYINVIQKFKESSEVLLKLEELPNSSTTDLGRLILLILKIRKE ISHKNYQIIXXIKMDQLEEIKMESDFLTSILINYHFICSSRLNKLDRNLYFHLLTIHKEL THSECVSVLTNICFKIGISLRKNIEIVYPVELNHQGLYYYYRGFMHLMNENYKDSYSLLK HSLVLRSSFKTNICLLVNSLLLNENFKLIKNKRFVPYIELMNSVKDGDIQRFKDVVKKFK STFERDLLYGVILRLENNVKLQNFKKMSKVYSTIKVKDLVKRGIGKDMLNTKEEIIHFNK PLKLAHDINSRIEECKEVMNKMESLMKYNEVESVNYENTVME	>KI0ARB9YC21AHM1:579-1607 complete cds; ATGGAATCAACAAATGTTCAAGAATTGTTAAATTTTCTTTTGACCAATGAAAATTACATA AATGTAATCCAAAAATTTAAAGAATCATCAGAAGTTCTGTTGAAATTGGAGGAATTACCA AACTCATCGACCACTGACCTAGGTAGATTAATTTTGCTTATTCTTAAAATAAGGAAGGAA ATAAGTCACAAGAATTACCAAATCATANAANAAATTAAAATGGACCAATTAGAAGAAATA AAGATGGAGAGTGACTTTCTCACTTCAATCCTTATTAATTATCATTTTATCTGTTCCAGT AGATTGAATAAATTAGACAGGAACCTATATTTTCATTTGCTAACAATTCACAAG…
>KI0ARB6YG03FM1:198-908	236	27.2	7	11	2	Spore wall protein 12	>AaSWP12_KI0ARB6YG03FM1:198-908_Undeen MVDIGTNIKSIQRRFHNIDYSDVPYKAGYEETEAKYRKIRDAMLVYMERIETLMNYEHGG KTMKTIMHGLTTIGNRLQTSLFKTDDFYIQTGLVLEEMDKLMDEDASRKSYATALKKIGE AKEEFNRTLVTELDNLKEQAKIAGVIDYCRVKLKNTRYDLAKLKKKFDADPNSKADLENK FNGLVEDTEKQMKNFLGKGEDGSNSVSQSIKNILKAHFKFSETECEVLKESHSKIK	>KI0ARB6YG03FM1:198-908 complete cds; ATGGTTGACATAGGTACAAATATAAAAAGCATACAAAGAAGATTCCATAATATAGACTAC TCTGATGTACCATATAAAGCAGGTTACGAAGAAACAGAGGCTAAGTACAGGAAAATAAGA GACGCCATGCTCGTTTATATGGAAAGAATAGAGACTCTTATGAATTATGAACATGGTGGA AAAACCATGAAAACAATTATGCATGGATTGACAACAATAGGAAACAGATTGCAGACTAGT TTGTTTAAAACAGATGATTTCTACATTCAAACAGGTTTAGTGTTGGAAGAAATGGATAAA TTAATGGATGAGGATGCATCAAGAAAATCATATGCAACAGCATTAAAAAAAATAGG…
>KI0AKA7YE02AHM1:666-1553	295	33.2	2	5	5	Spore wall protein 25	>AaSWP25_KI0AKA7YE02AHM1:666-1553_Undeen MLKIFLIYLLAIGIQSTKSHHSKHKSHRGKYEISSDTSYSSSSSSSSSSSSSSSSSSSYS SGSEIASKFFKKLQKDCXHSSSSSSSSSGSSSSTSSSSSSSSSSSEVEELDKRTFIKVIK SYLTKSFWVEQEPDVEEVIEALGLIYSYLHKDKKELTIFTANAIFTTSGFNFLKGQPLDV EEKWRSRGILQIEGKGNYEKLNHLEKSVNWVKYPKKLGXLTRNAVVASIKFWSFLVKNAK NKDKKFKLDFLSALKLLNTREVQKPFKEEYRENLLNRLEVYKTVKKLLEIMLECE	>KI0AKA7YE02AHM1:666-1553 complete cds; ATGTTGAAAATATTCTTAATATATTTACTCGCAATAGGTATACAATCAACAAAGTCACAT CATAGTAAACATAAATCACATCGTGGCAAATATGAAATTAGCAGTGATACTTCCTATTCA AGCTCCTCTTCTTCATCTTCTAGTTCTTCTTCTTCATCATCCTCAAGTTCTTCTTATTCA TCAGGTTCAGAAATTGCATCAAAATTTTTTAAGAAGCTTCAGAAAGATTGTCNTCATTCC AGTTCTTCTTCTAGTAGCTCATCAGGTAGTTCCTCTAGTACCTCATCTAGCAGCTCATCA AGCTCCAGCTCTTCAGAAGTAGAAGAACTTGACAAAAGGACATTTATCAAAGTC…
>KI0AEA16YD19FM1:c(6455-7720)	421	49.1	6	14	6	Spore wall protein 9	>AaSWP9_KI0AEA16YD19FM1:c(6455-7720)_Undeen MSEDLKTDNMINEEIKNAETQEQLRTEKHNPENEMNNTEGTEKKKKKTSWFFWVFISCLV LLASLFAAKVYLAAYKARPELYGRYFYNWRISXADEVMVKGESYKKLRLNTIDPKNTDAL NFRKMAEEETIKVKIFNNGGKSYDKEVEVKGLLSFFKVSEHFPRGIIGHYTLVNKTDYDF YRKLLVFKAFCIMNLGKEALEKDHQNEIKVPILQKSRGKEENFPIDAILNDSANEDVKEA VGRLSRVIVNIYEXRDGYVLKNKNSEAPPQLLKDINGIIDFVYPSSDAGKEKINDKEINK FFVNYGKVIKVRALQSLIYYNLYTIFYYVTLDVKLNEVPMDDKDRPYHIA…	>KI0AEA16YD19FM1:c(6455-7720) complete cds; ATGTCTGAAGATCTTAAAACAGATAACATGATCAATGAAGAAATCAAGAATGCAGAAACC CAGGAACAATTGCGTACTGAGAAACACAATCCAGAGAACGAAATGAACAATACTGAGGGA ACTGAAAAAAAGAAAAAGAAGACCAGTTGGTTCTTTTGGGTATTCATCTCTTGCTTGGTT TTGCTTGCTTCTTTGTTTGCAGCAAAAGTATATTTGGCAGCTTATAAAGCTAGACCAGAG TTATATGGCAGATACTTTTATAACTGGAGAATTAGCAGNGCAGATGAAGTGATGGTTAAA GGGGAGAGTTACAAAAAGTTAAGACTAAACACAATTGATCCAAAGAACAC…
